# Supplementary material for: Pacific Biosciences assembly with Hi-C mapping generates an improved, chromosome-level goose genome
Source: Gigascience. 2020 Oct 24;9(10):giaa114. doi: 10.1093/gigascience/giaa114 (PMC7585555; doi:10.1093/gigascience/giaa114)
Supplement: giaa114_Supplemental_Files [file giaa114_supplemental_files.zip]

Archive with 22 entries (22 files):
- Figure S10u.tif
- Figure S11u.tif
- Figure S2u.jpg
- Figure S3u.tiff
- Figure s4u.tif
- Figure S5.jpg
- Figure S6.tif
- Figure S7u.tif
- Figure S8u.tif
- Figure S9.tif
- Supplymental_materials.docx
- Table S1.xls
- Table S10.xlsx
- Table S11.xlsx
- Table S2.xls
- Table S3.xls
- Table S4.xls
- Table S5.xls
- Table S6.xls
- Table S7.xls
- Table S8.xlsx
- Table S9.xlsx
