# Supplementary material for: Pacific Biosciences assembly with Hi-C mapping generates an improved, chromosome-level goose genome
Source: Gigascience. 2020 Oct 24;9(10):giaa114. doi: 10.1093/gigascience/giaa114 (PMC7585555; doi:10.1093/gigascience/giaa114)
Supplement: giaa114_Supplemental_Files [file giaa114_supplemental_files.zip › Table S1.xls]

## Sheet: Sheet1
Table S1 Summary of the Pacbio initial assembly and Hi-C reads mapping used for goose genome assembly process.
	Pacbio Initial assembly	Pacbio scaffolding	Hi-C anchoring
Max contig length (bp)	10752470	10765573	10766871
Contig Number	3215	2969	2839
Contig Number (>2000)	3097	2898	2771
Contig N50 (bp)	1725020	1806254	1849874
Contig N90(bp)	210717	215290	232008
Max Scaffold length (bp)	13887379	13896430	70896740
Scaffold number	1468	1462	2123
Scaffold Number (>2000 bp)	1425	1427	2055
Scaffold N50 (bp)	3048026	3073955	33116532
Scaffold N90 (bp)	533865	530212	232402
