# Supplementary material for: Pacific Biosciences assembly with Hi-C mapping generates an improved, chromosome-level goose genome
Source: Gigascience. 2020 Oct 24;9(10):giaa114. doi: 10.1093/gigascience/giaa114 (PMC7585555; doi:10.1093/gigascience/giaa114)
Supplement: giaa114_Supplemental_Files [file giaa114_supplemental_files.zip › Table S10.xlsx]

## Sheet: Sheet 1
Table S10 TAD in genome coordinates of our goose genome by using method of DI values.
Pseudo-chromosome	Start	End
10	0	1500000
10	1525000	2875000
10	2900000	4175000
10	4450000	5500000
10	5550000	6425000
10	6450000	7150000
10	7150000	7625000
10	7725000	9000000
10	9025000	9900000
10	9900000	11000000
10	11000000	11475000
10	11550000	13650000
10	13800000	15875000
10	15975000	16775000
10	16850000	18525000
10	18850000	19575000
10	19575000	20975000
10	21075000	21900000
10	22000000	23125000
10	23125000	25650000
10	25650000	27875000
10	27875000	28850000
10	28875000	30350000
10	30350000	31200000
10	31200000	33150000
10	33150000	34725000
10	35350000	37376577
11	0	450000
11	450000	4400000
11	4400000	6600000
11	6650000	6900000
11	7025000	8675000
11	8675000	8900000
11	8950000	9150000
11	9900000	10900000
11	11350000	12975000
11	12975000	13325000
11	13325000	16475000
11	16575000	17675000
11	17700000	18650000
11	18675000	19325000
11	19650000	20375000
11	20375000	21100000
11	21100000	21550000
11	21575000	21950000
11	22100000	22725000
11	22725000	23375000
11	23475000	24225000
11	24700000	26200000
11	26275000	28350000
11	28350000	29625000
11	29625000	30400000
11	30525000	30925000
11	30925000	31500000
11	31750000	33910548
12	250000	850000
12	950000	3450000
12	3450000	5700000
12	5700000	6475000
12	6475000	7450000
12	7650000	8900000
12	8900000	10050000
12	10050000	11200000
12	11200000	12125000
12	12125000	13150000
12	13525000	14675000
12	14875000	16325000
12	16350000	18275000
12	18275000	18625000
12	18625000	19250000
12	19250000	20575000
12	20575000	20975000
12	21050000	22000000
12	22075000	23575000
12	23950000	24750000
12	25275000	26100000
12	26100000	28425000
12	28425000	30000000
12	30075000	30525000
12	31025000	31475000
12	31475000	33884239
13	0	2050000
13	2050000	3350000
13	3350000	5000000
13	5175000	5450000
13	5725000	6675000
13	6675000	7000000
13	7600000	8200000
13	8250000	10000000
13	10000000	11625000
13	11625000	14900000
13	14900000	15150000
13	15150000	16775000
13	16775000	17300000
13	17625000	18825000
13	18825000	20150000
13	20300000	20775000
13	20775000	21600000
13	21600000	25250000
13	25350000	25825000
13	25875000	26350000
13	26375000	26625000
13	26625000	28175000
13	29125000	29325000
13	29375000	29700000
13	30025000	33116532
14	0	2900000
14	2900000	3300000
14	3325000	4225000
14	4225000	7200000
14	7200000	8150000
14	8650000	9800000
14	9900000	10625000
14	10700000	11425000
14	11425000	11600000
14	11600000	14375000
14	14375000	15950000
14	16125000	16700000
14	17350000	17725000
14	17725000	20500000
14	20700000	21125000
14	21125000	22575000
14	23175000	25200000
14	25550000	26925000
14	26925000	28450000
14	28450000	28975000
14	29000000	30000000
14	30050000	32313601
15	0	4050000
15	4050000	6400000
15	7075000	8500000
15	8525000	9400000
15	9700000	12675000
15	12675000	13950000
15	14375000	15950000
15	16075000	17175000
15	17350000	17900000
15	17900000	21725000
15	21725000	24025000
15	24025000	25000000
15	25075000	27325000
15	27325000	28725000
15	28725000	30650000
15	30650000	32225217
16	0	2125000
16	2150000	3575000
16	3600000	4700000
16	4700000	5500000
16	5625000	6675000
16	6950000	8950000
16	8975000	10600000
16	10600000	11075000
16	11100000	12250000
16	12400000	14350000
16	14625000	15425000
16	15425000	15825000
16	15850000	17100000
16	17150000	17400000
16	17400000	17825000
16	17875000	18350000
16	18700000	19850000
16	19975000	20975000
16	21075000	22625000
16	22700000	24050000
16	24325000	26083186
17	0	400000
17	400000	2800000
17	2850000	4475000
17	4675000	6600000
17	6850000	10825000
17	11525000	13275000
17	13425000	13975000
17	13975000	15525000
17	15525000	15825000
17	15825000	16425000
17	16425000	17475000
17	17475000	18825000
17	19250000	19875000
17	19875000	20225000
17	20250000	20450000
17	20450000	21100000
17	21125000	23932400
18	0	1125000
18	1125000	2150000
18	2200000	2875000
18	3200000	3625000
18	3675000	5075000
18	5400000	6475000
18	6550000	8075000
18	8175000	10700000
18	10700000	12675000
18	12675000	14625000
18	14950000	15875000
18	15900000	16875000
18	16900000	17225000
18	17350000	18375000
18	18625000	20075000
18	20400000	22397880
19	0	1350000
19	1550000	2350000
19	2425000	2975000
19	3650000	4100000
19	4125000	4425000
19	4425000	6975000
19	7050000	9200000
19	9375000	10275000
19	10300000	10725000
19	10875000	11900000
19	11925000	15275000
19	15275000	17100000
19	17125000	17650000
19	17775000	18850000
19	19100000	22243323
1	0	1000000
1	1075000	2225000
1	2575000	4050000
1	4050000	5750000
1	5750000	8125000
1	8325000	8775000
1	8775000	9600000
1	9700000	11375000
1	11375000	12075000
1	12075000	12675000
1	12825000	13450000
1	13775000	14350000
1	14350000	17275000
1	17325000	17500000
1	17500000	19275000
1	19275000	19800000
1	19800000	19950000
1	19950000	21625000
1	21700000	22550000
1	22550000	24600000
1	24600000	25975000
1	26400000	27675000
1	27675000	28375000
1	28375000	29925000
1	30125000	31750000
1	31750000	32100000
1	32100000	36525000
1	36525000	37475000
1	37475000	39375000
1	39500000	39850000
1	39925000	41825000
1	41950000	42300000
1	42750000	46700000
1	46700000	48275000
1	48375000	50100000
1	50200000	50425000
1	50700000	51350000
1	51375000	52475000
1	52475000	52725000
1	52925000	54225000
1	54250000	54600000
1	54600000	55325000
1	55350000	55650000
1	56150000	56400000
1	57225000	57950000
1	57950000	58225000
1	58475000	61450000
1	61450000	63950000
1	63975000	65200000
1	65325000	66200000
1	66350000	67025000
1	67025000	67750000
1	68400000	70896740
20	0	2350000
20	2425000	3850000
20	3875000	6850000
20	6850000	7200000
20	7625000	8575000
20	8650000	9200000
20	9200000	11400000
20	11400000	12575000
20	13675000	14925000
20	14925000	16250000
20	16250000	16625000
20	16725000	17350000
20	17450000	19800000
20	19825000	21725000
20	21725000	21936208
21	0	3475000
21	3575000	3900000
21	3900000	5075000
21	5375000	8150000
21	8175000	8675000
21	8750000	10250000
21	10350000	11600000
21	11675000	12475000
21	12775000	13325000
21	13525000	15875000
21	15875000	16950000
21	17125000	18975000
21	18975000	20125000
21	20200000	21451675
22	0	2575000
22	2700000	4475000
22	4475000	7325000
22	7500000	10300000
22	10975000	11825000
22	11825000	13975000
22	14150000	14975000
22	16425000	16875000
22	17200000	18600000
22	18750000	20100000
22	20100000	21335186
23	25000	1150000
23	1150000	2600000
23	2600000	3500000
23	3500000	3950000
23	4000000	4300000
23	4300000	5575000
23	5575000	6475000
23	6475000	6825000
23	6850000	7550000
23	7550000	8300000
23	8300000	9300000
23	9300000	10725000
23	10725000	12525000
23	12525000	13150000
23	13150000	13550000
23	13550000	15125000
23	15125000	15800000
23	15800000	17975000
23	17975000	18300000
23	18400000	18800000
23	18825000	19725000
23	19725000	21315520
24	0	1975000
24	2000000	4800000
24	4800000	7850000
24	7900000	9300000
24	9500000	9650000
24	9850000	10850000
24	10950000	11775000
24	12375000	13225000
24	13475000	14750000
24	15225000	15600000
24	15825000	16125000
24	16500000	16925000
24	17475000	17700000
24	17900000	19767215
25	0	2850000
25	2975000	3575000
25	3800000	4050000
25	4050000	5100000
25	5125000	5675000
25	5900000	6125000
25	6300000	7150000
25	7650000	10950000
25	11000000	13725000
25	13900000	17200000
25	17200000	18002725
26	0	2275000
26	2650000	3450000
26	3700000	4300000
26	4325000	5175000
26	5900000	7150000
26	7200000	7550000
26	7575000	9175000
26	9600000	11850000
26	11925000	13000000
26	13025000	14925000
26	14925000	16075332
27	0	725000
27	725000	1775000
27	1800000	2625000
27	2625000	4875000
27	5000000	7050000
27	7050000	7625000
27	7625000	11175000
27	11175000	12250000
27	12275000	14651896
28	225000	3475000
28	3475000	3875000
28	3875000	5075000
28	5075000	7050000
28	7075000	7975000
28	8000000	8525000
28	8575000	8925000
28	8975000	10675000
28	10675000	13319735
29	0	2250000
29	2275000	5075000
29	5075000	5350000
29	5350000	6250000
29	6950000	7600000
29	7750000	8150000
29	8150000	8350000
29	8775000	12210545
2	0	2400000
2	2400000	2825000
2	2925000	3500000
2	3550000	3925000
2	3975000	5375000
2	5575000	6325000
2	6975000	7425000
2	7575000	8675000
2	8725000	9875000
2	9950000	11350000
2	11350000	11550000
2	11725000	12750000
2	12800000	14150000
2	14325000	15375000
2	15450000	15750000
2	15875000	16400000
2	16450000	17275000
2	17425000	18950000
2	18950000	19250000
2	19250000	21250000
2	21400000	21825000
2	21850000	23200000
2	23200000	23875000
2	23875000	25325000
2	25325000	26600000
2	26900000	27675000
2	27950000	28775000
2	29025000	29875000
2	30150000	31650000
2	31725000	33425000
2	33425000	33725000
2	33750000	35175000
2	35225000	37025000
2	37025000	38375000
2	38375000	39900000
2	39900000	40425000
2	40450000	41175000
2	41225000	42800000
2	42825000	43025000
2	43075000	44600000
2	44700000	45125000
2	45125000	47175000
2	47800000	48925000
2	48925000	49475000
2	49575000	50350000
2	50350000	52650000
2	53425000	54125000
2	54950000	55825000
2	56025000	56775000
2	56775000	57625000
2	57750000	58700000
2	58725000	59175000
2	59175000	59725000
2	60000000	63448092
30	0	3150000
30	3325000	5800000
30	5800000	6650000
30	7175000	8825000
30	8825000	8950000
30	8950000	9500000
30	9800000	12122907
31	0	375000
31	375000	1325000
31	1325000	2550000
31	2725000	3525000
31	4875000	6375000
31	6700000	7775000
31	7800000	8550000
31	8550000	8954269
32	0	1775000
32	1800000	2250000
32	2675000	3675000
32	3675000	3950000
32	3950000	4175000
32	4175000	4450000
32	4800000	5150000
32	5250000	5925000
32	6075000	7275000
32	7350000	8175304
33	0	1175000
33	1300000	3650000
33	3700000	4150000
33	4150000	4425000
33	4475000	5750000
33	5750000	6375000
33	6400000	7247482
34	0	1950000
34	1950000	2625000
34	3100000	3625000
34	3625000	6827325
35	0	325000
35	325000	1000000
35	1025000	2675000
35	3150000	3650000
35	3825000	4125000
35	4250000	5992810
36	0	800000
36	800000	1150000
36	1150000	1400000
36	1425000	5831116
37	0	475000
37	475000	1025000
37	1025000	2100000
37	2100000	2700000
37	2925000	3125000
37	3125000	5200000
38	0	300000
38	300000	1397794
39	0	550000
39	550000	1042707
3	0	625000
3	625000	1250000
3	1250000	2825000
3	2925000	3850000
3	4125000	4950000
3	4950000	5675000
3	6000000	6375000
3	6525000	7350000
3	7575000	8600000
3	9200000	10050000
3	10050000	10925000
3	11125000	12225000
3	12500000	13025000
3	13025000	14350000
3	14700000	15000000
3	15025000	16775000
3	17075000	18600000
3	18850000	19400000
3	19700000	20575000
3	20600000	22475000
3	22475000	23150000
3	23150000	23775000
3	23775000	26275000
3	26275000	26700000
3	26700000	26875000
3	26875000	28625000
3	28950000	29925000
3	30050000	31925000
3	31925000	32875000
3	32875000	33800000
3	33800000	34725000
3	34800000	36200000
3	36200000	36450000
3	36950000	38700000
3	38700000	39850000
3	39850000	40875000
3	41050000	42000000
3	42050000	43400000
3	43400000	44775000
3	44775000	45625000
3	45875000	47225000
3	47225000	48350000
3	48975000	49325000
3	49425000	49875000
3	50275000	50600000
3	50950000	51600000
3	51600000	53025000
3	53025000	53425000
3	53425000	55150000
3	55800000	57904935
4	0	875000
4	875000	2275000
4	2375000	3750000
4	3950000	4875000
4	4875000	5950000
4	5950000	6925000
4	6925000	8375000
4	8375000	8650000
4	8650000	10175000
4	10175000	11550000
4	11650000	12425000
4	12425000	13050000
4	13050000	14725000
4	14725000	17300000
4	17500000	18225000
4	18275000	19200000
4	19225000	20025000
4	20050000	21475000
4	21475000	23725000
4	23750000	24075000
4	24075000	26175000
4	26300000	27075000
4	27075000	28525000
4	30800000	31075000
4	31225000	32825000
4	32825000	33875000
4	33875000	34825000
4	34825000	37025000
4	37200000	38100000
4	38100000	39225000
4	39225000	40700000
4	40725000	42725000
4	42750000	43450000
4	43450000	43675000
4	43675000	44150000
4	44150000	45425000
4	45425000	46250000
4	46400000	49625000
4	49625000	50589887
5	0	1300000
5	1425000	2000000
5	2425000	3150000
5	3250000	4300000
5	4425000	4725000
5	4800000	6425000
5	6450000	6925000
5	7025000	7325000
5	7400000	7725000
5	7725000	8800000
5	9100000	10225000
5	10225000	10575000
5	10725000	11400000
5	11425000	13025000
5	13050000	13975000
5	13975000	14900000
5	15250000	15750000
5	15750000	15950000
5	15975000	18925000
5	18925000	19450000
5	19800000	20650000
5	20875000	21250000
5	21475000	22050000
5	22125000	23725000
5	23800000	24250000
5	24250000	25125000
5	25450000	26325000
5	26625000	27325000
5	27650000	28150000
5	28775000	28950000
5	29025000	29450000
5	29600000	30675000
5	31050000	32000000
5	32275000	32775000
5	32775000	33175000
5	33575000	36825000
5	37725000	38475000
5	38575000	39350000
5	39375000	40400000
5	40750000	41325000
5	41350000	43025000
5	43075000	43750000
5	43750000	44300000
5	44300000	44756352
6	0	2350000
6	2350000	4775000
6	4775000	6475000
6	6475000	6800000
6	6850000	7525000
6	7775000	10225000
6	10525000	14350000
6	14375000	15900000
6	15925000	17000000
6	17175000	17350000
6	17350000	18075000
6	18100000	20350000
6	20350000	21250000
6	21275000	24000000
6	24000000	25150000
6	25175000	27700000
6	27750000	28500000
6	28600000	32225000
6	32375000	32650000
6	32725000	33525000
6	33575000	33850000
6	34075000	35075000
6	36150000	36425000
6	37325000	40068945
7	0	1050000
7	1100000	3750000
7	3900000	5750000
7	5850000	8025000
7	8200000	9125000
7	9700000	11100000
7	11100000	11625000
7	11650000	11800000
7	11900000	12425000
7	12550000	13900000
7	13950000	16875000
7	16900000	18600000
7	18625000	19100000
7	19200000	21975000
7	22175000	22575000
7	23175000	23925000
7	23925000	24400000
7	24400000	25225000
7	26000000	26350000
7	26475000	27825000
7	27950000	29425000
7	29750000	33175000
7	34550000	36225000
7	36225000	36825000
7	36975000	39282803
8	0	925000
8	1000000	1350000
8	2600000	3500000
8	3500000	5400000
8	5425000	6825000
8	6825000	7125000
8	7325000	8175000
8	9450000	10050000
8	10075000	11450000
8	11450000	11950000
8	11950000	12050000
8	12075000	13050000
8	13350000	15900000
8	15900000	17450000
8	17475000	17950000
8	18300000	21175000
8	21200000	23350000
8	23575000	24825000
8	24825000	26500000
8	27150000	27900000
8	28000000	30475000
8	30475000	31850000
8	31875000	32425000
8	32750000	33550000
8	34250000	35725000
8	35725000	37200000
8	37425000	38644883
9	0	3175000
9	3500000	3800000
9	3800000	4725000
9	5325000	6500000
9	6525000	8075000
9	8075000	12125000
9	12125000	13925000
9	13925000	15975000
9	16025000	16500000
9	16500000	17500000
9	17500000	18100000
9	18100000	18725000
9	18725000	20150000
9	20200000	21025000
9	21100000	23125000
9	23475000	25050000
9	25100000	29475000
9	30100000	31000000
9	31000000	31525000
9	31525000	33400000
9	33675000	34350000
9	34400000	35350000
9	35675000	36050000
9	36050000	36500000
9	37075000	38335532
