# Supplementary material for: Pacific Biosciences assembly with Hi-C mapping generates an improved, chromosome-level goose genome
Source: Gigascience. 2020 Oct 24;9(10):giaa114. doi: 10.1093/gigascience/giaa114 (PMC7585555; doi:10.1093/gigascience/giaa114)
Supplement: giaa114_Supplemental_Files [file giaa114_supplemental_files.zip › Table S11.xlsx]

## Sheet: Sheet 1
Table S11 Detailed information of promoter-enhancer interactions (PEIs) identified in goose genome.
Pseudo-chromosome	Start of predicted enhancer	End of predicted enhancer	Features of associated promoter
1	12130000	12140000	evm.model.chr1.632.4:20Kb:0.0013:1.8e-05:31:61
1	12130000	12140000	evm.model.chr1.632.3:20Kb:0.0013:1.8e-05:31:61
1	12130000	12140000	evm.model.chr1.632.2:20Kb:0.0013:1.8e-05:31:61
1	12130000	12140000	evm.model.chr1.632.1:20Kb:0.0013:1.8e-05:31:61
1	13110000	13120000	evm.model.chr1.673.4:-30Kb:0:0:23:1.1e+02
1	13110000	13120000	evm.model.chr1.673.3:-30Kb:0:0:23:1.1e+02
1	13110000	13120000	evm.model.chr1.673.2:-30Kb:0:0:23:1.1e+02
1	13110000	13120000	evm.model.chr1.673.1:-30Kb:0:0:23:1.1e+02
1	13110000	13120000	evm.model.chr1.674.4:-30Kb:0:0:23:1.1e+02
1	13110000	13120000	evm.model.chr1.674.3:-30Kb:0:0:23:1.1e+02
1	13110000	13120000	evm.model.chr1.674.2:-30Kb:0:0:23:1.1e+02
1	13110000	13120000	evm.model.chr1.674.1:-30Kb:0:0:23:1.1e+02
1	13120000	13130000	evm.model.chr1.673.4:-20Kb:0:0:33:1e+02
1	13120000	13130000	evm.model.chr1.673.3:-20Kb:0:0:33:1e+02
1	13120000	13130000	evm.model.chr1.673.2:-20Kb:0:0:33:1e+02
1	13120000	13130000	evm.model.chr1.673.1:-20Kb:0:0:33:1e+02
1	13120000	13130000	evm.model.chr1.674.4:-20Kb:0:0:33:1e+02
1	13120000	13130000	evm.model.chr1.674.3:-20Kb:0:0:33:1e+02
1	13120000	13130000	evm.model.chr1.674.2:-20Kb:0:0:33:1e+02
1	13120000	13130000	evm.model.chr1.674.1:-20Kb:0:0:33:1e+02
1	13140000	13150000	evm.model.chr1.671.4:30Kb:0:0:23:1.1e+02
1	13150000	13160000	evm.model.chr1.671.4:40Kb:0.0025:4.9e-05:18:45
1	13160000	13170000	evm.model.chr1.671.4:50Kb:0:0:15:93
1	13260000	13270000	evm.model.chr1.684.4:-90Kb:0.014:0.00021:8.8:30
1	13260000	13270000	evm.model.chr1.684.3:-90Kb:0.014:0.00021:8.8:30
1	13260000	13270000	evm.model.chr1.684.2:-90Kb:0.014:0.00021:8.8:30
1	13260000	13270000	evm.model.chr1.684.1:-90Kb:0.014:0.00021:8.8:30
1	13290000	13300000	evm.model.chr1.684.4:-60Kb:0.0012:1.2e-05:13:39
1	13290000	13300000	evm.model.chr1.684.3:-60Kb:0.0012:1.2e-05:13:39
1	13290000	13300000	evm.model.chr1.684.2:-60Kb:0.0012:1.2e-05:13:39
1	13290000	13300000	evm.model.chr1.684.1:-60Kb:0.0012:1.2e-05:13:39
1	14810000	14820000	evm.model.chr1.735.4:30Kb:0.064:0.00062:17:41
1	14810000	14820000	evm.model.chr1.735.3:30Kb:0.064:0.00062:17:41
1	14810000	14820000	evm.model.chr1.735.2:30Kb:0.064:0.00062:17:41
1	14810000	14820000	evm.model.chr1.735.1:30Kb:0.064:0.00062:17:41
1	17320000	17330000	evm.model.chr1.886.4:-110Kb:0:0:5.1:1.3e+02
1	17320000	17330000	evm.model.chr1.886.3:-110Kb:0:0:5.1:1.3e+02
1	17320000	17330000	evm.model.chr1.886.2:-110Kb:0:0:5.1:1.3e+02
1	17320000	17330000	evm.model.chr1.886.1:-110Kb:0:0:5.1:1.3e+02
1	17360000	17370000	evm.model.chr1.876.4:-30Kb:0.025:0.00012:15:54
1	17360000	17370000	evm.model.chr1.876.3:-30Kb:0.025:0.00012:15:54
1	17360000	17370000	evm.model.chr1.876.2:-30Kb:0.025:0.00012:15:54
1	17360000	17370000	evm.model.chr1.877.4:-30Kb:0.025:0.00012:15:54
1	17360000	17370000	evm.model.chr1.877.3:-30Kb:0.025:0.00012:15:54
1	17360000	17370000	evm.model.chr1.877.2:-30Kb:0.025:0.00012:15:54
1	17360000	17370000	evm.model.chr1.877.1:-30Kb:0.025:0.00012:15:54
1	17370000	17380000	evm.model.chr1.882.4:-50Kb:0.019:9e-05:9.9:50
1	17370000	17380000	evm.model.chr1.882.3:-50Kb:0.019:9e-05:9.9:50
1	17370000	17380000	evm.model.chr1.882.2:-50Kb:0.019:9e-05:9.9:50
1	17370000	17380000	evm.model.chr1.882.1:-50Kb:0.019:9e-05:9.9:50
1	17390000	17400000	evm.model.chr1.873.4:30Kb:0.026:0.00012:15:54
1	17390000	17400000	evm.model.chr1.873.3:30Kb:0.026:0.00012:15:54
1	17390000	17400000	evm.model.chr1.873.2:30Kb:0.026:0.00012:15:54
1	17390000	17400000	evm.model.chr1.873.1:30Kb:0.026:0.00012:15:54
1	17420000	17430000	evm.model.chr1.874.2:50Kb:0.0089:8.6e-05:9.9:50
1	17420000	17430000	evm.model.chr1.874.1:50Kb:0.0089:8.6e-05:9.9:50
1	17430000	17440000	evm.model.chr1.865.4:110Kb:0:0:5.1:1.3e+02
1	17430000	17440000	evm.model.chr1.865.3:110Kb:0:0:5.1:1.3e+02
1	17430000	17440000	evm.model.chr1.865.2:110Kb:0:0:5.1:1.3e+02
1	19420000	19430000	evm.model.chr1.965.4:-90Kb:0.0034:3.3e-05:7.3:35
1	19420000	19430000	evm.model.chr1.965.3:-90Kb:0.0034:3.3e-05:7.3:35
1	19420000	19430000	evm.model.chr1.965.2:-90Kb:0.0034:3.3e-05:7.3:35
1	19420000	19430000	evm.model.chr1.965.1:-90Kb:0.0034:3.3e-05:7.3:35
1	19500000	19510000	evm.model.chr1.962.4:80Kb:2.6e-07:2.5e-09:7.9:48
1	19500000	19510000	evm.model.chr1.962.3:80Kb:2.6e-07:2.5e-09:7.9:48
1	19500000	19510000	evm.model.chr1.962.2:80Kb:2.6e-07:2.5e-09:7.9:48
1	19500000	19510000	evm.model.chr1.962.1:80Kb:2.6e-07:2.5e-09:7.9:48
1	19510000	19520000	evm.model.chr1.962.4:90Kb:0.0022:3.2e-05:7.3:35
1	19510000	19520000	evm.model.chr1.962.3:90Kb:0.0022:3.2e-05:7.3:35
1	19510000	19520000	evm.model.chr1.962.2:90Kb:0.0022:3.2e-05:7.3:35
1	19510000	19520000	evm.model.chr1.962.1:90Kb:0.0022:3.2e-05:7.3:35
1	20090000	20100000	evm.model.chr1.986.1:20Kb:0.089:0.00087:21:42
1	20090000	20100000	evm.model.chr1.986.4:30Kb:0.013:0.00019:15:40
1	20090000	20100000	evm.model.chr1.986.3:30Kb:0.013:0.00019:15:40
1	20090000	20100000	evm.model.chr1.986.2:30Kb:0.013:0.00019:15:40
1	20110000	20120000	evm.model.chr1.986.4:50Kb:2.2e-05:1.1e-07:10:46
1	20110000	20120000	evm.model.chr1.986.3:50Kb:2.2e-05:1.1e-07:10:46
1	20110000	20120000	evm.model.chr1.986.2:50Kb:2.2e-05:1.1e-07:10:46
1	20690000	20700000	evm.model.chr1.1020.4:-60Kb:0.011:0.00023:9.1:34
1	20690000	20700000	evm.model.chr1.1020.3:-60Kb:0.011:0.00023:9.1:34
1	20690000	20700000	evm.model.chr1.1020.2:-60Kb:0.011:0.00023:9.1:34
1	20690000	20700000	evm.model.chr1.1020.1:-60Kb:0.011:0.00023:9.1:34
1	20730000	20740000	evm.model.chr1.1020.4:-20Kb:0.031:0.00092:21:43
1	20730000	20740000	evm.model.chr1.1020.3:-20Kb:0.031:0.00092:21:43
1	20730000	20740000	evm.model.chr1.1020.2:-20Kb:0.031:0.00092:21:43
1	20730000	20740000	evm.model.chr1.1020.1:-20Kb:0.031:0.00092:21:43
1	20750000	20760000	evm.model.chr1.1018.4:60Kb:0.024:0.00023:9.1:34
1	20750000	20760000	evm.model.chr1.1018.3:60Kb:0.024:0.00023:9.1:34
1	20750000	20760000	evm.model.chr1.1018.2:60Kb:0.024:0.00023:9.1:34
1	20750000	20760000	evm.model.chr1.1018.1:60Kb:0.024:0.00023:9.1:34
1	20780000	20790000	evm.model.chr1.1020.4:30Kb:0.00029:4.4e-06:15:47
1	20780000	20790000	evm.model.chr1.1020.3:30Kb:0.00029:4.4e-06:15:47
1	20780000	20790000	evm.model.chr1.1020.2:30Kb:0.00029:4.4e-06:15:47
1	20780000	20790000	evm.model.chr1.1020.1:30Kb:0.00029:4.4e-06:15:47
1	20790000	20800000	evm.model.chr1.1020.4:40Kb:0.027:0.00067:12:35
1	20790000	20800000	evm.model.chr1.1020.3:40Kb:0.027:0.00067:12:35
1	20790000	20800000	evm.model.chr1.1020.2:40Kb:0.027:0.00067:12:35
1	20790000	20800000	evm.model.chr1.1020.1:40Kb:0.027:0.00067:12:35
1	21250000	21260000	evm.model.chr1.1039.4:-150Kb:0.051:0.00049:4.8:27
1	21250000	21260000	evm.model.chr1.1039.3:-150Kb:0.051:0.00049:4.8:27
1	21250000	21260000	evm.model.chr1.1039.2:-150Kb:0.051:0.00049:4.8:27
1	21250000	21260000	evm.model.chr1.1039.1:-150Kb:0.051:0.00049:4.8:27
1	21400000	21410000	evm.model.chr1.1026.4:150Kb:0.042:0.0004:4.8:27
1	21400000	21410000	evm.model.chr1.1026.3:150Kb:0.042:0.0004:4.8:27
1	21400000	21410000	evm.model.chr1.1026.2:150Kb:0.042:0.0004:4.8:27
1	21400000	21410000	evm.model.chr1.1026.1:150Kb:0.042:0.0004:4.8:27
1	25050000	25060000	evm.model.chr1.1207.4:20Kb:0.012:0.00012:23:49
1	25050000	25060000	evm.model.chr1.1207.3:20Kb:0.012:0.00012:23:49
1	25050000	25060000	evm.model.chr1.1207.2:20Kb:0.012:0.00012:23:49
1	25050000	25060000	evm.model.chr1.1207.1:20Kb:0.012:0.00012:23:49
1	25720000	25730000	evm.model.chr1.1220.4:-20Kb:0.0062:9e-05:23:52
1	25720000	25730000	evm.model.chr1.1220.3:-20Kb:0.0062:9e-05:23:52
1	25720000	25730000	evm.model.chr1.1220.2:-20Kb:0.0062:9e-05:23:52
1	25720000	25730000	evm.model.chr1.1220.1:-20Kb:0.0062:9e-05:23:52
1	31050000	31060000	evm.model.chr1.1375.4:20Kb:0.046:0.00044:20:46
1	31050000	31060000	evm.model.chr1.1375.3:20Kb:0.046:0.00044:20:46
1	31050000	31060000	evm.model.chr1.1375.2:20Kb:0.046:0.00044:20:46
1	31050000	31060000	evm.model.chr1.1375.1:20Kb:0.046:0.00044:20:46
1	34750000	34760000	evm.model.chr1.1504.3:-20Kb:0:0:22:88
1	34750000	34760000	evm.model.chr1.1504.2:-20Kb:0:0:22:88
1	34750000	34760000	evm.model.chr1.1504.1:-20Kb:0:0:22:88
1	34750000	34760000	evm.model.chr1.1504.4:-30Kb:0.00098:1.4e-05:16:48
1	34770000	34780000	evm.model.chr1.1502.4:20Kb:0:0:22:88
1	34770000	34780000	evm.model.chr1.1502.3:20Kb:0:0:22:88
1	34770000	34780000	evm.model.chr1.1502.2:20Kb:0:0:22:88
1	34770000	34780000	evm.model.chr1.1502.1:20Kb:0:0:22:88
1	34770000	34780000	evm.model.chr1.1503.4:20Kb:0:0:22:88
1	34770000	34780000	evm.model.chr1.1503.3:20Kb:0:0:22:88
1	34770000	34780000	evm.model.chr1.1503.2:20Kb:0:0:22:88
1	34770000	34780000	evm.model.chr1.1503.1:20Kb:0:0:22:88
1	34780000	34790000	evm.model.chr1.1502.4:30Kb:0.00098:1.4e-05:16:48
1	34780000	34790000	evm.model.chr1.1502.3:30Kb:0.00098:1.4e-05:16:48
1	34780000	34790000	evm.model.chr1.1502.2:30Kb:0.00098:1.4e-05:16:48
1	34780000	34790000	evm.model.chr1.1502.1:30Kb:0.00098:1.4e-05:16:48
1	34780000	34790000	evm.model.chr1.1503.4:30Kb:0.00098:1.4e-05:16:48
1	34780000	34790000	evm.model.chr1.1503.3:30Kb:0.00098:1.4e-05:16:48
1	34780000	34790000	evm.model.chr1.1503.2:30Kb:0.00098:1.4e-05:16:48
1	34780000	34790000	evm.model.chr1.1503.1:30Kb:0.00098:1.4e-05:16:48
1	34790000	34800000	evm.model.chr1.1504.3:20Kb:0.04:0.00077:22:46
1	34790000	34800000	evm.model.chr1.1504.2:20Kb:0.04:0.00077:22:46
1	34790000	34800000	evm.model.chr1.1504.1:20Kb:0.04:0.00077:22:46
1	34790000	34800000	evm.model.chr1.1502.4:40Kb:0.0084:0.00016:13:41
1	34790000	34800000	evm.model.chr1.1502.3:40Kb:0.0084:0.00016:13:41
1	34790000	34800000	evm.model.chr1.1502.2:40Kb:0.0084:0.00016:13:41
1	34790000	34800000	evm.model.chr1.1502.1:40Kb:0.0084:0.00016:13:41
1	34790000	34800000	evm.model.chr1.1503.4:40Kb:0.0084:0.00016:13:41
1	34790000	34800000	evm.model.chr1.1503.3:40Kb:0.0084:0.00016:13:41
1	34790000	34800000	evm.model.chr1.1503.2:40Kb:0.0084:0.00016:13:41
1	34790000	34800000	evm.model.chr1.1503.1:40Kb:0.0084:0.00016:13:41
1	35180000	35190000	evm.model.chr1.1530.4:-200Kb:0.031:0.0003:3.5:27
1	35180000	35190000	evm.model.chr1.1530.3:-200Kb:0.031:0.0003:3.5:27
1	35180000	35190000	evm.model.chr1.1530.2:-200Kb:0.031:0.0003:3.5:27
1	35180000	35190000	evm.model.chr1.1530.1:-200Kb:0.031:0.0003:3.5:27
1	39500000	39510000	evm.model.chr1.1697.4:-20Kb:3.2e-05:4.6e-07:24:59
1	39500000	39510000	evm.model.chr1.1697.3:-20Kb:3.2e-05:4.6e-07:24:59
1	39500000	39510000	evm.model.chr1.1697.2:-20Kb:3.2e-05:4.6e-07:24:59
1	39500000	39510000	evm.model.chr1.1697.1:-20Kb:3.2e-05:4.6e-07:24:59
1	39520000	39530000	evm.model.chr1.1696.4:20Kb:3.1e-05:3.8e-07:24:59
1	39520000	39530000	evm.model.chr1.1696.3:20Kb:3.1e-05:3.8e-07:24:59
1	39520000	39530000	evm.model.chr1.1696.2:20Kb:3.1e-05:3.8e-07:24:59
1	39520000	39530000	evm.model.chr1.1696.1:20Kb:3.1e-05:3.8e-07:24:59
1	40140000	40150000	evm.model.chr1.1712.4:20Kb:0:0:27:1.1e+02
1	40140000	40150000	evm.model.chr1.1712.3:20Kb:0:0:27:1.1e+02
1	40140000	40150000	evm.model.chr1.1712.2:20Kb:0:0:27:1.1e+02
1	40140000	40150000	evm.model.chr1.1712.1:20Kb:0:0:27:1.1e+02
1	40170000	40180000	evm.model.chr1.1712.4:50Kb:2e-05:4.2e-07:13:48
1	40170000	40180000	evm.model.chr1.1712.3:50Kb:2e-05:4.2e-07:13:48
1	40170000	40180000	evm.model.chr1.1712.2:50Kb:2e-05:4.2e-07:13:48
1	40170000	40180000	evm.model.chr1.1712.1:50Kb:2e-05:4.2e-07:13:48
1	40200000	40210000	evm.model.chr1.1712.4:80Kb:0.015:0.00044:8.9:33
1	40200000	40210000	evm.model.chr1.1712.3:80Kb:0.015:0.00044:8.9:33
1	40200000	40210000	evm.model.chr1.1712.2:80Kb:0.015:0.00044:8.9:33
1	40200000	40210000	evm.model.chr1.1712.1:80Kb:0.015:0.00044:8.9:33
1	40220000	40230000	evm.model.chr1.1712.4:100Kb:5.9e-09:9.1e-11:7.5:53
1	40220000	40230000	evm.model.chr1.1712.3:100Kb:5.9e-09:9.1e-11:7.5:53
1	40220000	40230000	evm.model.chr1.1712.2:100Kb:5.9e-09:9.1e-11:7.5:53
1	40220000	40230000	evm.model.chr1.1712.1:100Kb:5.9e-09:9.1e-11:7.5:53
1	40250000	40260000	evm.model.chr1.1712.4:130Kb:0.062:0.0022:6:27
1	40250000	40260000	evm.model.chr1.1712.3:130Kb:0.062:0.0022:6:27
1	40250000	40260000	evm.model.chr1.1712.2:130Kb:0.062:0.0022:6:27
1	40250000	40260000	evm.model.chr1.1712.1:130Kb:0.062:0.0022:6:27
1	40260000	40270000	evm.model.chr1.1712.4:140Kb:0.011:0.00027:5.7:31
1	40260000	40270000	evm.model.chr1.1712.3:140Kb:0.011:0.00027:5.7:31
1	40260000	40270000	evm.model.chr1.1712.2:140Kb:0.011:0.00027:5.7:31
1	40260000	40270000	evm.model.chr1.1712.1:140Kb:0.011:0.00027:5.7:31
1	40390000	40400000	evm.model.chr1.1739.4:-60Kb:0.011:0.00016:11:36
1	40390000	40400000	evm.model.chr1.1739.3:-60Kb:0.011:0.00016:11:36
1	40390000	40400000	evm.model.chr1.1739.2:-60Kb:0.011:0.00016:11:36
1	40390000	40400000	evm.model.chr1.1739.1:-60Kb:0.011:0.00016:11:36
1	40390000	40400000	evm.model.chr1.1740.4:-70Kb:0.04:0.00059:9.9:32
1	40390000	40400000	evm.model.chr1.1740.3:-70Kb:0.04:0.00059:9.9:32
1	40390000	40400000	evm.model.chr1.1740.2:-70Kb:0.04:0.00059:9.9:32
1	40390000	40400000	evm.model.chr1.1740.1:-70Kb:0.04:0.00059:9.9:32
1	40400000	40410000	evm.model.chr1.1739.4:-50Kb:0.069:0.0013:13:34
1	40400000	40410000	evm.model.chr1.1739.3:-50Kb:0.069:0.0013:13:34
1	40400000	40410000	evm.model.chr1.1739.2:-50Kb:0.069:0.0013:13:34
1	40400000	40410000	evm.model.chr1.1739.1:-50Kb:0.069:0.0013:13:34
1	40580000	40590000	evm.model.chr1.1745.1:-20Kb:0.06:0.00087:27:49
1	40600000	40610000	evm.model.chr1.1742.4:20Kb:0.058:0.00085:27:49
1	40600000	40610000	evm.model.chr1.1742.3:20Kb:0.058:0.00085:27:49
1	40600000	40610000	evm.model.chr1.1742.2:20Kb:0.058:0.00085:27:49
1	40600000	40610000	evm.model.chr1.1742.1:20Kb:0.058:0.00085:27:49
1	41320000	41330000	evm.model.chr1.1768.4:30Kb:0.00031:4.5e-06:20:48
1	41320000	41330000	evm.model.chr1.1768.3:30Kb:0.00031:4.5e-06:20:48
1	41320000	41330000	evm.model.chr1.1768.2:30Kb:0.00031:4.5e-06:20:48
1	41320000	41330000	evm.model.chr1.1768.1:30Kb:0.00031:4.5e-06:20:48
1	41500000	41510000	evm.model.chr1.1774.4:-60Kb:1.2e-05:1.2e-07:11:45
1	41510000	41520000	evm.model.chr1.1774.4:-50Kb:0.016:0.00023:13:36
1	41520000	41530000	evm.model.chr1.1774.4:-40Kb:0.032:0.00063:16:37
1	41560000	41570000	evm.model.chr1.1770.4:50Kb:0.018:0.00027:13:36
1	41560000	41570000	evm.model.chr1.1770.3:60Kb:1.2e-05:1.8e-07:11:45
1	41560000	41570000	evm.model.chr1.1770.2:60Kb:1.2e-05:1.8e-07:11:45
1	41560000	41570000	evm.model.chr1.1770.1:60Kb:1.2e-05:1.8e-07:11:45
1	43220000	43230000	evm.model.chr1.1860.4:-60Kb:0.019:0.00018:9.7:36
1	43220000	43230000	evm.model.chr1.1860.3:-60Kb:0.019:0.00018:9.7:36
1	43220000	43230000	evm.model.chr1.1860.2:-60Kb:0.019:0.00018:9.7:36
1	43220000	43230000	evm.model.chr1.1860.1:-60Kb:0.019:0.00018:9.7:36
1	43220000	43230000	evm.model.chr1.1861.4:-60Kb:0.019:0.00018:9.7:36
1	43220000	43230000	evm.model.chr1.1861.3:-60Kb:0.019:0.00018:9.7:36
1	43220000	43230000	evm.model.chr1.1861.2:-60Kb:0.019:0.00018:9.7:36
1	43220000	43230000	evm.model.chr1.1861.1:-60Kb:0.019:0.00018:9.7:36
1	43240000	43250000	evm.model.chr1.1859.4:20Kb:0.0044:8.7e-05:23:51
1	43240000	43250000	evm.model.chr1.1859.3:20Kb:0.0044:8.7e-05:23:51
1	43240000	43250000	evm.model.chr1.1859.2:20Kb:0.0044:8.7e-05:23:51
1	43240000	43250000	evm.model.chr1.1859.1:20Kb:0.0044:8.7e-05:23:51
1	43250000	43260000	evm.model.chr1.1859.4:30Kb:0:0:17:1.3e+02
1	43250000	43260000	evm.model.chr1.1859.3:30Kb:0:0:17:1.3e+02
1	43250000	43260000	evm.model.chr1.1859.2:30Kb:0:0:17:1.3e+02
1	43250000	43260000	evm.model.chr1.1859.1:30Kb:0:0:17:1.3e+02
1	43260000	43270000	evm.model.chr1.1859.4:40Kb:0.017:0.00058:13:38
1	43260000	43270000	evm.model.chr1.1859.3:40Kb:0.017:0.00058:13:38
1	43260000	43270000	evm.model.chr1.1859.2:40Kb:0.017:0.00058:13:38
1	43260000	43270000	evm.model.chr1.1859.1:40Kb:0.017:0.00058:13:38
1	43270000	43280000	evm.model.chr1.1859.4:50Kb:0.0085:0.00025:11:38
1	43270000	43280000	evm.model.chr1.1859.3:50Kb:0.0085:0.00025:11:38
1	43270000	43280000	evm.model.chr1.1859.2:50Kb:0.0085:0.00025:11:38
1	43270000	43280000	evm.model.chr1.1859.1:50Kb:0.0085:0.00025:11:38
1	43280000	43290000	evm.model.chr1.1859.4:60Kb:0.0084:0.00021:9.7:36
1	43280000	43290000	evm.model.chr1.1859.3:60Kb:0.0084:0.00021:9.7:36
1	43280000	43290000	evm.model.chr1.1859.2:60Kb:0.0084:0.00021:9.7:36
1	43280000	43290000	evm.model.chr1.1859.1:60Kb:0.0084:0.00021:9.7:36
1	44620000	44630000	evm.model.chr1.1893.4:30Kb:0:0:23:88
1	44620000	44630000	evm.model.chr1.1893.3:30Kb:0:0:23:88
1	44620000	44630000	evm.model.chr1.1893.2:30Kb:0:0:23:88
1	44620000	44630000	evm.model.chr1.1893.1:30Kb:0:0:23:88
1	44640000	44650000	evm.model.chr1.1893.4:50Kb:0:0:14:93
1	44640000	44650000	evm.model.chr1.1893.3:50Kb:0:0:14:93
1	44640000	44650000	evm.model.chr1.1893.2:50Kb:0:0:14:93
1	44640000	44650000	evm.model.chr1.1893.1:50Kb:0:0:14:93
1	44650000	44660000	evm.model.chr1.1893.4:60Kb:3.1e-06:6.2e-08:12:51
1	44650000	44660000	evm.model.chr1.1893.3:60Kb:3.1e-06:6.2e-08:12:51
1	44650000	44660000	evm.model.chr1.1893.2:60Kb:3.1e-06:6.2e-08:12:51
1	44650000	44660000	evm.model.chr1.1893.1:60Kb:3.1e-06:6.2e-08:12:51
1	44660000	44670000	evm.model.chr1.1893.4:70Kb:2.8e-05:6.8e-07:10:46
1	44660000	44670000	evm.model.chr1.1893.3:70Kb:2.8e-05:6.8e-07:10:46
1	44660000	44670000	evm.model.chr1.1893.2:70Kb:2.8e-05:6.8e-07:10:46
1	44660000	44670000	evm.model.chr1.1893.1:70Kb:2.8e-05:6.8e-07:10:46
1	44690000	44700000	evm.model.chr1.1893.4:100Kb:0.0044:0.00013:7.1:34
1	44690000	44700000	evm.model.chr1.1893.3:100Kb:0.0044:0.00013:7.1:34
1	44690000	44700000	evm.model.chr1.1893.2:100Kb:0.0044:0.00013:7.1:34
1	44690000	44700000	evm.model.chr1.1893.1:100Kb:0.0044:0.00013:7.1:34
1	49350000	49360000	evm.model.chr1.2034.4:20Kb:0.0053:7.7e-05:24:45
1	49350000	49360000	evm.model.chr1.2034.3:20Kb:0.0053:7.7e-05:24:45
1	49350000	49360000	evm.model.chr1.2034.2:20Kb:0.0053:7.7e-05:24:45
1	49350000	49360000	evm.model.chr1.2034.1:20Kb:0.0053:7.7e-05:24:45
1	50390000	50400000	evm.model.chr1.2059.4:-50Kb:0:0:14:67
1	50390000	50400000	evm.model.chr1.2059.3:-50Kb:0:0:14:67
1	50390000	50400000	evm.model.chr1.2059.2:-50Kb:0:0:14:67
1	50390000	50400000	evm.model.chr1.2059.1:-50Kb:0:0:14:67
1	51130000	51140000	evm.model.chr1.2082.2:40Kb:0.0051:7.5e-05:17:40
1	51130000	51140000	evm.model.chr1.2082.1:40Kb:0.0051:7.5e-05:17:40
1	51240000	51250000	evm.model.chr1.2090.4:-90Kb:0.018:0.00035:8:30
1	51240000	51250000	evm.model.chr1.2090.3:-90Kb:0.018:0.00035:8:30
1	51240000	51250000	evm.model.chr1.2090.2:-90Kb:0.018:0.00035:8:30
1	51240000	51250000	evm.model.chr1.2090.1:-90Kb:0.018:0.00035:8:30
1	51250000	51260000	evm.model.chr1.2090.4:-80Kb:4.2e-08:4.2e-10:8.9:48
1	51250000	51260000	evm.model.chr1.2090.3:-80Kb:4.2e-08:4.2e-10:8.9:48
1	51250000	51260000	evm.model.chr1.2090.2:-80Kb:4.2e-08:4.2e-10:8.9:48
1	51250000	51260000	evm.model.chr1.2090.1:-80Kb:4.2e-08:4.2e-10:8.9:48
1	51260000	51270000	evm.model.chr1.2090.4:-70Kb:0.025:0.00061:10:31
1	51260000	51270000	evm.model.chr1.2090.3:-70Kb:0.025:0.00061:10:31
1	51260000	51270000	evm.model.chr1.2090.2:-70Kb:0.025:0.00061:10:31
1	51260000	51270000	evm.model.chr1.2090.1:-70Kb:0.025:0.00061:10:31
1	54730000	54740000	evm.model.chr1.2234.4:-230Kb:0.057:0.0022:4.1:24
1	54730000	54740000	evm.model.chr1.2234.3:-230Kb:0.057:0.0022:4.1:24
1	54730000	54740000	evm.model.chr1.2234.2:-230Kb:0.057:0.0022:4.1:24
1	54730000	54740000	evm.model.chr1.2234.1:-230Kb:0.057:0.0022:4.1:24
1	54800000	54810000	evm.model.chr1.2234.4:-160Kb:0:0:5.6:77
1	54800000	54810000	evm.model.chr1.2234.3:-160Kb:0:0:5.6:77
1	54800000	54810000	evm.model.chr1.2234.2:-160Kb:0:0:5.6:77
1	54800000	54810000	evm.model.chr1.2234.1:-160Kb:0:0:5.6:77
1	54820000	54830000	evm.model.chr1.2234.4:-140Kb:2.5e-05:6.5e-07:6.3:40
1	54820000	54830000	evm.model.chr1.2234.3:-140Kb:2.5e-05:6.5e-07:6.3:40
1	54820000	54830000	evm.model.chr1.2234.2:-140Kb:2.5e-05:6.5e-07:6.3:40
1	54820000	54830000	evm.model.chr1.2234.1:-140Kb:2.5e-05:6.5e-07:6.3:40
1	54830000	54840000	evm.model.chr1.2234.4:-130Kb:0.057:0.0023:6.7:26
1	54830000	54840000	evm.model.chr1.2234.3:-130Kb:0.057:0.0023:6.7:26
1	54830000	54840000	evm.model.chr1.2234.2:-130Kb:0.057:0.0023:6.7:26
1	54830000	54840000	evm.model.chr1.2234.1:-130Kb:0.057:0.0023:6.7:26
1	54850000	54860000	evm.model.chr1.2234.4:-110Kb:8.7e-06:1.8e-07:7.7:43
1	54850000	54860000	evm.model.chr1.2234.3:-110Kb:8.7e-06:1.8e-07:7.7:43
1	54850000	54860000	evm.model.chr1.2234.2:-110Kb:8.7e-06:1.8e-07:7.7:43
1	54850000	54860000	evm.model.chr1.2234.1:-110Kb:8.7e-06:1.8e-07:7.7:43
1	54860000	54870000	evm.model.chr1.2234.4:-100Kb:0.057:0.0018:8.4:29
1	54860000	54870000	evm.model.chr1.2234.3:-100Kb:0.057:0.0018:8.4:29
1	54860000	54870000	evm.model.chr1.2234.2:-100Kb:0.057:0.0018:8.4:29
1	54860000	54870000	evm.model.chr1.2234.1:-100Kb:0.057:0.0018:8.4:29
1	55010000	55020000	evm.model.chr1.2234.4:50Kb:0:0:15:1.2e+02
1	55010000	55020000	evm.model.chr1.2234.3:50Kb:0:0:15:1.2e+02
1	55010000	55020000	evm.model.chr1.2234.2:50Kb:0:0:15:1.2e+02
1	55010000	55020000	evm.model.chr1.2234.1:50Kb:0:0:15:1.2e+02
1	55030000	55040000	evm.model.chr1.2234.4:70Kb:0.092:0.0043:11:30
1	55030000	55040000	evm.model.chr1.2234.3:70Kb:0.092:0.0043:11:30
1	55030000	55040000	evm.model.chr1.2234.2:70Kb:0.092:0.0043:11:30
1	55030000	55040000	evm.model.chr1.2234.1:70Kb:0.092:0.0043:11:30
1	61150000	61160000	evm.model.chr1.2404.4:-30Kb:7.9e-05:7.8e-07:20:59
1	61150000	61160000	evm.model.chr1.2404.3:-30Kb:7.9e-05:7.8e-07:20:59
1	61150000	61160000	evm.model.chr1.2405.4:-30Kb:7.9e-05:7.8e-07:20:59
1	61150000	61160000	evm.model.chr1.2405.3:-30Kb:7.9e-05:7.8e-07:20:59
1	61150000	61160000	evm.model.chr1.2405.2:-30Kb:7.9e-05:7.8e-07:20:59
1	61180000	61190000	evm.model.chr1.2403.4:30Kb:0.00011:5.2e-07:20:59
1	61180000	61190000	evm.model.chr1.2403.3:30Kb:0.00011:5.2e-07:20:59
1	61180000	61190000	evm.model.chr1.2403.2:30Kb:0.00011:5.2e-07:20:59
1	61180000	61190000	evm.model.chr1.2403.1:30Kb:0.00011:5.2e-07:20:59
1	61400000	61410000	evm.model.chr1.2417.3:-40Kb:0.0017:4.3e-05:1.1:34
1	61400000	61410000	evm.model.chr1.2417.2:-40Kb:0.0017:4.3e-05:1.1:34
1	61400000	61410000	evm.model.chr1.2417.1:-40Kb:0.0017:4.3e-05:1.1:34
1	61410000	61420000	evm.model.chr1.2417.3:-30Kb:0.0003:5.8e-06:1.1:38
1	61410000	61420000	evm.model.chr1.2417.2:-30Kb:0.0003:5.8e-06:1.1:38
1	61410000	61420000	evm.model.chr1.2417.1:-30Kb:0.0003:5.8e-06:1.1:38
1	61420000	61430000	evm.model.chr1.2417.3:-20Kb:0:0:1.3:83
1	61420000	61430000	evm.model.chr1.2417.2:-20Kb:0:0:1.3:83
1	61420000	61430000	evm.model.chr1.2417.1:-20Kb:0:0:1.3:83
1	61430000	61440000	evm.model.chr1.2415.4:20Kb:0.073:0.0014:1.3:26
1	61430000	61440000	evm.model.chr1.2415.3:20Kb:0.073:0.0014:1.3:26
1	61430000	61440000	evm.model.chr1.2415.2:20Kb:0.073:0.0014:1.3:26
1	61430000	61440000	evm.model.chr1.2415.1:20Kb:0.073:0.0014:1.3:26
1	61440000	61450000	evm.model.chr1.2415.4:30Kb:0.00039:5.7e-06:1.1:38
1	61440000	61450000	evm.model.chr1.2415.3:30Kb:0.00039:5.7e-06:1.1:38
1	61440000	61450000	evm.model.chr1.2415.2:30Kb:0.00039:5.7e-06:1.1:38
1	61440000	61450000	evm.model.chr1.2415.1:30Kb:0.00039:5.7e-06:1.1:38
1	63370000	63380000	evm.model.chr1.2459.4:-30Kb:0:0:35:1.6e+02
1	63370000	63380000	evm.model.chr1.2459.3:-30Kb:0:0:35:1.6e+02
1	63680000	63690000	evm.model.chr1.2478.4:-240Kb:0.0092:4.5e-05:4.4:36
1	63680000	63690000	evm.model.chr1.2478.3:-240Kb:0.0092:4.5e-05:4.4:36
1	63680000	63690000	evm.model.chr1.2478.2:-240Kb:0.0092:4.5e-05:4.4:36
1	63680000	63690000	evm.model.chr1.2478.1:-240Kb:0.0092:4.5e-05:4.4:36
1	63690000	63700000	evm.model.chr1.2477.4:-160Kb:0.025:0.00089:6.5:32
1	63690000	63700000	evm.model.chr1.2477.3:-160Kb:0.025:0.00089:6.5:32
1	63690000	63700000	evm.model.chr1.2477.2:-170Kb:1.3e-10:4.8e-12:6.2:62
1	63690000	63700000	evm.model.chr1.2477.1:-170Kb:1.3e-10:4.8e-12:6.2:62
1	63690000	63700000	evm.model.chr1.2478.4:-230Kb:0.027:0.00026:4.6:32
1	63690000	63700000	evm.model.chr1.2478.3:-230Kb:0.027:0.00026:4.6:32
1	63690000	63700000	evm.model.chr1.2478.2:-230Kb:0.027:0.00026:4.6:32
1	63690000	63700000	evm.model.chr1.2478.1:-230Kb:0.027:0.00026:4.6:32
1	63700000	63710000	evm.model.chr1.2477.4:-150Kb:8.3e-06:1.7e-07:7:49
1	63700000	63710000	evm.model.chr1.2477.3:-150Kb:8.3e-06:1.7e-07:7:49
1	63700000	63710000	evm.model.chr1.2477.2:-160Kb:0:0:6.5:80
1	63700000	63710000	evm.model.chr1.2477.1:-160Kb:0:0:6.5:80
1	63730000	63740000	evm.model.chr1.2477.4:-120Kb:8.3e-06:1.6e-07:8.7:51
1	63730000	63740000	evm.model.chr1.2477.3:-120Kb:8.3e-06:1.6e-07:8.7:51
1	63730000	63740000	evm.model.chr1.2477.2:-130Kb:6.5e-13:2e-14:8:70
1	63730000	63740000	evm.model.chr1.2477.1:-130Kb:6.5e-13:2e-14:8:70
1	63740000	63750000	evm.model.chr1.2477.4:-110Kb:0.03:0.0012:9.5:34
1	63740000	63750000	evm.model.chr1.2477.3:-110Kb:0.03:0.0012:9.5:34
1	63740000	63750000	evm.model.chr1.2477.2:-120Kb:0.00089:4.1e-05:8.7:41
1	63740000	63750000	evm.model.chr1.2477.1:-120Kb:0.00089:4.1e-05:8.7:41
1	63780000	63790000	evm.model.chr1.2477.4:-70Kb:7.6e-10:7.7e-12:15:70
1	63780000	63790000	evm.model.chr1.2477.3:-70Kb:7.6e-10:7.7e-12:15:70
1	63780000	63790000	evm.model.chr1.2477.2:-80Kb:1.1e-14:2.2e-16:13:80
1	63780000	63790000	evm.model.chr1.2477.1:-80Kb:1.1e-14:2.2e-16:13:80
1	63790000	63800000	evm.model.chr1.2477.4:-60Kb:0.0018:5.4e-05:17:49
1	63790000	63800000	evm.model.chr1.2477.3:-60Kb:0.0018:5.4e-05:17:49
1	63790000	63800000	evm.model.chr1.2477.2:-70Kb:0.00024:9.7e-06:15:50
1	63790000	63800000	evm.model.chr1.2477.1:-70Kb:0.00024:9.7e-06:15:50
1	63820000	63830000	evm.model.chr1.2477.4:-30Kb:0.083:0.0038:35:57
1	63820000	63830000	evm.model.chr1.2477.3:-30Kb:0.083:0.0038:35:57
1	63820000	63830000	evm.model.chr1.2477.2:-40Kb:0.0059:0.0003:26:54
1	63820000	63830000	evm.model.chr1.2477.1:-40Kb:0.0059:0.0003:26:54
1	63900000	63910000	evm.model.chr1.2477.2:40Kb:0:0:26:1.2e+02
1	63900000	63910000	evm.model.chr1.2477.1:40Kb:0:0:26:1.2e+02
1	63900000	63910000	evm.model.chr1.2477.4:50Kb:2.2e-05:5.5e-07:21:61
1	63900000	63910000	evm.model.chr1.2477.3:50Kb:2.2e-05:5.5e-07:21:61
1	63910000	63920000	evm.model.chr1.2477.2:50Kb:4.8e-14:1.2e-15:21:86
1	63910000	63920000	evm.model.chr1.2477.1:50Kb:4.8e-14:1.2e-15:21:86
1	63910000	63920000	evm.model.chr1.2467.4:230Kb:0.056:0.00054:4.6:31
1	63910000	63920000	evm.model.chr1.2467.3:230Kb:0.056:0.00054:4.6:31
1	63910000	63920000	evm.model.chr1.2467.2:230Kb:0.056:0.00054:4.6:31
1	63910000	63920000	evm.model.chr1.2467.1:230Kb:0.056:0.00054:4.6:31
1	63920000	63930000	evm.model.chr1.2467.4:240Kb:0.012:5.6e-05:4.4:36
1	63920000	63930000	evm.model.chr1.2467.3:240Kb:0.012:5.6e-05:4.4:36
1	63920000	63930000	evm.model.chr1.2467.2:240Kb:0.012:5.6e-05:4.4:36
1	63920000	63930000	evm.model.chr1.2467.1:240Kb:0.012:5.6e-05:4.4:36
1	65240000	65250000	evm.model.chr1.2513.4:-30Kb:0.028:0.00014:21:50
1	65240000	65250000	evm.model.chr1.2513.3:-30Kb:0.028:0.00014:21:50
1	65240000	65250000	evm.model.chr1.2513.2:-30Kb:0.028:0.00014:21:50
1	65240000	65250000	evm.model.chr1.2513.1:-30Kb:0.028:0.00014:21:50
1	65270000	65280000	evm.model.chr1.2512.2:30Kb:0.01:0.00015:21:50
1	65270000	65280000	evm.model.chr1.2512.1:30Kb:0.01:0.00015:21:50
1	65340000	65350000	evm.model.chr1.2534.4:-210Kb:0.003:4.5e-05:4.6:36
1	65340000	65350000	evm.model.chr1.2534.3:-210Kb:0.003:4.5e-05:4.6:36
1	65340000	65350000	evm.model.chr1.2534.2:-210Kb:0.003:4.5e-05:4.6:36
1	65340000	65350000	evm.model.chr1.2534.1:-210Kb:0.003:4.5e-05:4.6:36
1	65350000	65360000	evm.model.chr1.2534.4:-200Kb:0.0041:8.1e-05:4.9:35
1	65350000	65360000	evm.model.chr1.2534.3:-200Kb:0.0041:8.1e-05:4.9:35
1	65350000	65360000	evm.model.chr1.2534.2:-200Kb:0.0041:8.1e-05:4.9:35
1	65350000	65360000	evm.model.chr1.2534.1:-200Kb:0.0041:8.1e-05:4.9:35
1	65360000	65370000	evm.model.chr1.2534.4:-190Kb:0.022:0.00054:5.1:31
1	65360000	65370000	evm.model.chr1.2534.3:-190Kb:0.022:0.00054:5.1:31
1	65360000	65370000	evm.model.chr1.2534.2:-190Kb:0.022:0.00054:5.1:31
1	65360000	65370000	evm.model.chr1.2534.1:-190Kb:0.022:0.00054:5.1:31
1	65390000	65400000	evm.model.chr1.2534.4:-160Kb:1.4e-05:1.4e-07:6.2:47
1	65390000	65400000	evm.model.chr1.2534.3:-160Kb:1.4e-05:1.4e-07:6.2:47
1	65390000	65400000	evm.model.chr1.2534.2:-160Kb:1.4e-05:1.4e-07:6.2:47
1	65390000	65400000	evm.model.chr1.2534.1:-160Kb:1.4e-05:1.4e-07:6.2:47
1	65550000	65560000	evm.model.chr1.2528.4:190Kb:0.068:0.00066:5.1:31
1	65550000	65560000	evm.model.chr1.2528.3:190Kb:0.068:0.00066:5.1:31
1	65550000	65560000	evm.model.chr1.2528.2:190Kb:0.068:0.00066:5.1:31
1	65550000	65560000	evm.model.chr1.2528.1:190Kb:0.068:0.00066:5.1:31
1	65550000	65560000	evm.model.chr1.2524.4:210Kb:0.0051:7.4e-05:4.6:36
1	65550000	65560000	evm.model.chr1.2524.3:210Kb:0.0051:7.4e-05:4.6:36
1	65550000	65560000	evm.model.chr1.2524.2:210Kb:0.0051:7.4e-05:4.6:36
1	65550000	65560000	evm.model.chr1.2524.1:210Kb:0.0051:7.4e-05:4.6:36
1	65550000	65560000	evm.model.chr1.2525.4:210Kb:0.0051:7.4e-05:4.6:36
1	65550000	65560000	evm.model.chr1.2525.3:210Kb:0.0051:7.4e-05:4.6:36
1	65550000	65560000	evm.model.chr1.2525.2:210Kb:0.0051:7.4e-05:4.6:36
1	65550000	65560000	evm.model.chr1.2525.1:210Kb:0.0051:7.4e-05:4.6:36
1	65610000	65620000	evm.model.chr1.2535.4:20Kb:0.04:0.00038:30:57
1	65640000	65650000	evm.model.chr1.2538.4:-30Kb:3e-05:6e-07:22:60
1	65640000	65650000	evm.model.chr1.2538.3:-30Kb:3e-05:6e-07:22:60
1	65640000	65650000	evm.model.chr1.2538.2:-30Kb:3e-05:6e-07:22:60
1	65640000	65650000	evm.model.chr1.2538.1:-30Kb:3e-05:6e-07:22:60
1	65670000	65680000	evm.model.chr1.2539.4:-20Kb:7.6e-07:1.1e-08:30:74
1	65670000	65680000	evm.model.chr1.2539.3:-20Kb:7.6e-07:1.1e-08:30:74
1	65670000	65680000	evm.model.chr1.2539.2:-20Kb:7.6e-07:1.1e-08:30:74
1	65670000	65680000	evm.model.chr1.2539.1:-20Kb:7.6e-07:1.1e-08:30:74
1	65670000	65680000	evm.model.chr1.2540.4:-20Kb:7.6e-07:1.1e-08:30:74
1	65670000	65680000	evm.model.chr1.2540.3:-20Kb:7.6e-07:1.1e-08:30:74
1	65670000	65680000	evm.model.chr1.2540.2:-20Kb:7.6e-07:1.1e-08:30:74
1	65670000	65680000	evm.model.chr1.2540.1:-20Kb:7.6e-07:1.1e-08:30:74
1	65670000	65680000	evm.model.chr1.2537.4:30Kb:0.00011:5.3e-07:22:60
1	65670000	65680000	evm.model.chr1.2537.3:30Kb:0.00011:5.3e-07:22:60
1	65690000	65700000	evm.model.chr1.2538.4:20Kb:8.7e-07:1.3e-08:30:74
1	65690000	65700000	evm.model.chr1.2538.3:20Kb:8.7e-07:1.3e-08:30:74
1	65690000	65700000	evm.model.chr1.2538.2:20Kb:8.7e-07:1.3e-08:30:74
1	65690000	65700000	evm.model.chr1.2538.1:20Kb:8.7e-07:1.3e-08:30:74
1	65700000	65710000	evm.model.chr1.2538.4:30Kb:0.087:0.0021:22:44
1	65700000	65710000	evm.model.chr1.2538.3:30Kb:0.087:0.0021:22:44
1	65700000	65710000	evm.model.chr1.2538.2:30Kb:0.087:0.0021:22:44
1	65700000	65710000	evm.model.chr1.2538.1:30Kb:0.087:0.0021:22:44
1	65700000	65710000	evm.model.chr1.2537.4:60Kb:0.011:0.00011:12:41
1	65700000	65710000	evm.model.chr1.2537.3:60Kb:0.011:0.00011:12:41
1	66050000	66060000	evm.model.chr1.2549.4:-40Kb:0:0:17:99
1	66050000	66060000	evm.model.chr1.2549.3:-40Kb:0:0:17:99
1	66050000	66060000	evm.model.chr1.2549.2:-40Kb:0:0:17:99
1	66050000	66060000	evm.model.chr1.2549.1:-40Kb:0:0:17:99
1	66060000	66070000	evm.model.chr1.2549.4:-30Kb:0.00065:1.3e-05:22:56
1	66060000	66070000	evm.model.chr1.2549.3:-30Kb:0.00065:1.3e-05:22:56
1	66060000	66070000	evm.model.chr1.2549.2:-30Kb:0.00065:1.3e-05:22:56
1	66060000	66070000	evm.model.chr1.2549.1:-30Kb:0.00065:1.3e-05:22:56
1	66070000	66080000	evm.model.chr1.2549.4:-20Kb:2.3e-08:3.4e-10:30:81
1	66070000	66080000	evm.model.chr1.2549.3:-20Kb:2.3e-08:3.4e-10:30:81
1	66070000	66080000	evm.model.chr1.2549.2:-20Kb:2.3e-08:3.4e-10:30:81
1	66070000	66080000	evm.model.chr1.2549.1:-20Kb:2.3e-08:3.4e-10:30:81
1	66650000	66660000	evm.model.chr1.2568.4:170Kb:0.0079:4e-05:5.3:34
1	66650000	66660000	evm.model.chr1.2568.3:170Kb:0.0079:4e-05:5.3:34
1	66650000	66660000	evm.model.chr1.2568.2:170Kb:0.0079:4e-05:5.3:34
1	66650000	66660000	evm.model.chr1.2568.1:170Kb:0.0079:4e-05:5.3:34
1	66760000	66770000	evm.model.chr1.2568.4:280Kb:0.082:0.00081:3.5:27
1	66760000	66770000	evm.model.chr1.2568.3:280Kb:0.082:0.00081:3.5:27
1	66760000	66770000	evm.model.chr1.2568.2:280Kb:0.082:0.00081:3.5:27
1	66760000	66770000	evm.model.chr1.2568.1:280Kb:0.082:0.00081:3.5:27
1	66790000	66800000	evm.model.chr1.2578.4:-20Kb:0.019:0.00028:30:56
1	66790000	66800000	evm.model.chr1.2578.3:-20Kb:0.019:0.00028:30:56
1	66790000	66800000	evm.model.chr1.2578.2:-20Kb:0.019:0.00028:30:56
1	66790000	66800000	evm.model.chr1.2578.1:-20Kb:0.019:0.00028:30:56
1	66810000	66820000	evm.model.chr1.2576.2:20Kb:0.063:0.00031:30:56
1	66810000	66820000	evm.model.chr1.2576.1:20Kb:0.063:0.00031:30:56
1	67100000	67110000	evm.model.chr1.2587.4:20Kb:3.6e-08:5.3e-10:30:74
1	67100000	67110000	evm.model.chr1.2588.4:20Kb:3.6e-08:5.3e-10:30:74
1	67100000	67110000	evm.model.chr1.2588.3:20Kb:3.6e-08:5.3e-10:30:74
1	67100000	67110000	evm.model.chr1.2588.2:20Kb:3.6e-08:5.3e-10:30:74
1	67100000	67110000	evm.model.chr1.2588.1:20Kb:3.6e-08:5.3e-10:30:74
1	67240000	67250000	evm.model.chr1.2590.4:120Kb:0.064:0.0013:6.4:28
1	67240000	67250000	evm.model.chr1.2590.3:120Kb:0.064:0.0013:6.4:28
1	67240000	67250000	evm.model.chr1.2590.2:120Kb:0.064:0.0013:6.4:28
1	67240000	67250000	evm.model.chr1.2590.1:120Kb:0.064:0.0013:6.4:28
1	67250000	67260000	evm.model.chr1.2590.4:130Kb:1e-07:1.5e-09:6:49
1	67250000	67260000	evm.model.chr1.2590.3:130Kb:1e-07:1.5e-09:6:49
1	67250000	67260000	evm.model.chr1.2590.2:130Kb:1e-07:1.5e-09:6:49
1	67250000	67260000	evm.model.chr1.2590.1:130Kb:1e-07:1.5e-09:6:49
1	67480000	67490000	evm.model.chr1.2597.3:-30Kb:0.0015:3.8e-05:21:48
1	67480000	67490000	evm.model.chr1.2597.2:-30Kb:0.0015:3.8e-05:21:48
1	67480000	67490000	evm.model.chr1.2597.1:-30Kb:0.0015:3.8e-05:21:48
1	67490000	67500000	evm.model.chr1.2597.3:-20Kb:0:0:30:1.1e+02
1	67490000	67500000	evm.model.chr1.2597.2:-20Kb:0:0:30:1.1e+02
1	67490000	67500000	evm.model.chr1.2597.1:-20Kb:0:0:30:1.1e+02
1	67510000	67520000	evm.model.chr1.2602.1:-200Kb:0.00022:3.3e-06:4.1:37
1	67700000	67710000	evm.model.chr1.2603.4:-20Kb:1.1e-14:1.1e-16:30:90
1	67710000	67720000	evm.model.chr1.2597.3:200Kb:3.5e-05:6.9e-07:4.1:37
1	67710000	67720000	evm.model.chr1.2597.2:200Kb:3.5e-05:6.9e-07:4.1:37
1	67710000	67720000	evm.model.chr1.2597.1:200Kb:3.5e-05:6.9e-07:4.1:37
1	67720000	67730000	evm.model.chr1.2602.4:20Kb:1.1e-14:1.1e-16:30:90
1	67720000	67730000	evm.model.chr1.2602.3:20Kb:1.1e-14:1.1e-16:30:90
1	67720000	67730000	evm.model.chr1.2602.2:20Kb:1.1e-14:1.1e-16:30:90
1	67880000	67890000	evm.model.chr1.2607.4:70Kb:0.0014:6.7e-06:10:43
1	67880000	67890000	evm.model.chr1.2607.3:70Kb:0.0014:6.7e-06:10:43
1	67880000	67890000	evm.model.chr1.2607.2:70Kb:0.0014:6.7e-06:10:43
1	67880000	67890000	evm.model.chr1.2609.4:70Kb:0.0014:6.7e-06:10:43
1	68150000	68160000	evm.model.chr1.2614.4:-20Kb:0.065:0.00095:30:55
1	68150000	68160000	evm.model.chr1.2614.3:-20Kb:0.065:0.00095:30:55
1	68150000	68160000	evm.model.chr1.2614.2:-20Kb:0.065:0.00095:30:55
1	68150000	68160000	evm.model.chr1.2614.1:-20Kb:0.065:0.00095:30:55
1	69610000	69620000	evm.model.chr1.2653.3:-40Kb:0.048:0.0015:11:42
1	69610000	69620000	evm.model.chr1.2653.2:-40Kb:0.048:0.0015:11:42
1	69610000	69620000	evm.model.chr1.2653.1:-40Kb:0.048:0.0015:11:42
1	69630000	69640000	evm.model.chr1.2653.3:-20Kb:0.00029:2.9e-06:17:63
1	69630000	69640000	evm.model.chr1.2653.2:-20Kb:0.00029:2.9e-06:17:63
1	69630000	69640000	evm.model.chr1.2653.1:-20Kb:0.00029:2.9e-06:17:63
1	69700000	69710000	evm.model.chr1.2653.3:50Kb:0.048:0.0014:10:41
1	69700000	69710000	evm.model.chr1.2653.2:50Kb:0.048:0.0014:10:41
1	69700000	69710000	evm.model.chr1.2653.1:50Kb:0.048:0.0014:10:41
1	69710000	69720000	evm.model.chr1.2653.3:60Kb:0.03:0.00046:9.2:43
1	69710000	69720000	evm.model.chr1.2653.2:60Kb:0.03:0.00046:9.2:43
1	69710000	69720000	evm.model.chr1.2653.1:60Kb:0.03:0.00046:9.2:43
1	69890000	69900000	evm.model.chr1.2657.4:-30Kb:8.3e-10:4e-12:24:87
1	69890000	69900000	evm.model.chr1.2657.3:-30Kb:8.3e-10:4e-12:24:87
1	69890000	69900000	evm.model.chr1.2657.2:-30Kb:8.3e-10:4e-12:24:87
1	69890000	69900000	evm.model.chr1.2657.1:-30Kb:8.3e-10:4e-12:24:87
1	69960000	69970000	evm.model.chr1.2662.4:-100Kb:0:0:24:1.3e+02
1	69960000	69970000	evm.model.chr1.2662.3:-100Kb:0:0:24:1.3e+02
1	69960000	69970000	evm.model.chr1.2662.2:-100Kb:0:0:24:1.3e+02
1	69960000	69970000	evm.model.chr1.2662.1:-100Kb:0:0:24:1.3e+02
1	69980000	69990000	evm.model.chr1.2662.4:-80Kb:0.059:0.00062:24:55
1	69980000	69990000	evm.model.chr1.2662.3:-80Kb:0.059:0.00062:24:55
1	69980000	69990000	evm.model.chr1.2662.2:-80Kb:0.059:0.00062:24:55
1	69980000	69990000	evm.model.chr1.2662.1:-80Kb:0.059:0.00062:24:55
1	70290000	70300000	evm.model.chr1.2666.4:-430Kb:0.00015:2.4e-06:24:77
1	70290000	70300000	evm.model.chr1.2666.3:-430Kb:0.00015:2.4e-06:24:77
1	70290000	70300000	evm.model.chr1.2666.2:-430Kb:0.00015:2.4e-06:24:77
1	70290000	70300000	evm.model.chr1.2666.1:-430Kb:0.00015:2.4e-06:24:77
1	70310000	70320000	evm.model.chr1.2666.4:-410Kb:0:0:24:3e+02
1	70310000	70320000	evm.model.chr1.2666.3:-410Kb:0:0:24:3e+02
1	70310000	70320000	evm.model.chr1.2666.2:-410Kb:0:0:24:3e+02
1	70310000	70320000	evm.model.chr1.2666.1:-410Kb:0:0:24:3e+02
1	70350000	70360000	evm.model.chr1.2667.1:-490Kb:0:0:24:1.2e+02
1	70360000	70370000	evm.model.chr1.2667.4:-490Kb:2.5e-07:2.4e-09:24:94
1	70360000	70370000	evm.model.chr1.2667.3:-490Kb:2.5e-07:2.4e-09:24:94
1	70360000	70370000	evm.model.chr1.2667.2:-490Kb:2.5e-07:2.4e-09:24:94
1	70370000	70380000	evm.model.chr1.2667.1:-470Kb:1e-07:1.8e-09:24:94
2	10380000	10390000	evm.model.chr2.479.4:20Kb:0.0024:4.8e-05:40:67
2	10380000	10390000	evm.model.chr2.479.3:20Kb:0.0024:4.8e-05:40:67
2	10380000	10390000	evm.model.chr2.479.2:20Kb:0.0024:4.8e-05:40:67
2	10380000	10390000	evm.model.chr2.479.1:20Kb:0.0024:4.8e-05:40:67
2	10390000	10400000	evm.model.chr2.479.4:30Kb:1.6e-09:2.3e-11:29:74
2	10390000	10400000	evm.model.chr2.479.3:30Kb:1.6e-09:2.3e-11:29:74
2	10390000	10400000	evm.model.chr2.479.2:30Kb:1.6e-09:2.3e-11:29:74
2	10390000	10400000	evm.model.chr2.479.1:30Kb:1.6e-09:2.3e-11:29:74
2	10610000	10620000	evm.model.chr2.502.4:-20Kb:0.0019:1.8e-05:40:69
2	10610000	10620000	evm.model.chr2.502.3:-30Kb:2.2e-05:1.1e-07:29:65
2	10610000	10620000	evm.model.chr2.502.2:-30Kb:2.2e-05:1.1e-07:29:65
2	10610000	10620000	evm.model.chr2.502.1:-30Kb:2.2e-05:1.1e-07:29:65
2	10650000	10660000	evm.model.chr2.502.4:20Kb:9.8e-06:4.8e-08:40:77
2	10980000	10990000	evm.model.chr2.519.3:-60Kb:2.7e-11:2.7e-13:17:67
2	10980000	10990000	evm.model.chr2.519.2:-60Kb:2.7e-11:2.7e-13:17:67
2	10980000	10990000	evm.model.chr2.519.1:-60Kb:2.7e-11:2.7e-13:17:67
2	10990000	11000000	evm.model.chr2.519.3:-50Kb:0.09:0.0018:19:40
2	10990000	11000000	evm.model.chr2.519.2:-50Kb:0.09:0.0018:19:40
2	10990000	11000000	evm.model.chr2.519.1:-50Kb:0.09:0.0018:19:40
2	11000000	11010000	evm.model.chr2.519.3:-40Kb:0.029:0.00043:23:46
2	11000000	11010000	evm.model.chr2.519.2:-40Kb:0.029:0.00043:23:46
2	11000000	11010000	evm.model.chr2.519.1:-40Kb:0.029:0.00043:23:46
2	11030000	11040000	evm.model.chr2.517.4:40Kb:0:0:23:90
2	11030000	11040000	evm.model.chr2.517.3:40Kb:0:0:23:90
2	11030000	11040000	evm.model.chr2.517.2:40Kb:0:0:23:90
2	11030000	11040000	evm.model.chr2.517.1:40Kb:0:0:23:90
2	11160000	11170000	evm.model.chr2.523.4:80Kb:0.00085:4.1e-06:8.8:40
2	11160000	11170000	evm.model.chr2.523.3:80Kb:0.00085:4.1e-06:8.8:40
2	11160000	11170000	evm.model.chr2.523.2:80Kb:0.00085:4.1e-06:8.8:40
2	11160000	11170000	evm.model.chr2.523.1:80Kb:0.00085:4.1e-06:8.8:40
2	11160000	11170000	evm.model.chr2.524.4:80Kb:0.00085:4.1e-06:8.8:40
2	11160000	11170000	evm.model.chr2.524.3:80Kb:0.00085:4.1e-06:8.8:40
2	11160000	11170000	evm.model.chr2.524.2:80Kb:0.00085:4.1e-06:8.8:40
2	11160000	11170000	evm.model.chr2.524.1:80Kb:0.00085:4.1e-06:8.8:40
2	11230000	11240000	evm.model.chr2.530.4:-90Kb:0.041:0.001:10:30
2	11230000	11240000	evm.model.chr2.530.3:-90Kb:0.041:0.001:10:30
2	11230000	11240000	evm.model.chr2.530.2:-90Kb:0.041:0.001:10:30
2	11230000	11240000	evm.model.chr2.530.1:-90Kb:0.041:0.001:10:30
2	11260000	11270000	evm.model.chr2.530.4:-60Kb:4.6e-05:4.5e-07:16:48
2	11260000	11270000	evm.model.chr2.530.3:-60Kb:4.6e-05:4.5e-07:16:48
2	11260000	11270000	evm.model.chr2.530.2:-60Kb:4.6e-05:4.5e-07:16:48
2	11260000	11270000	evm.model.chr2.530.1:-60Kb:4.6e-05:4.5e-07:16:48
2	11270000	11280000	evm.model.chr2.530.4:-50Kb:0.0011:1.7e-05:19:46
2	11270000	11280000	evm.model.chr2.530.3:-50Kb:0.0011:1.7e-05:19:46
2	11270000	11280000	evm.model.chr2.530.2:-50Kb:0.0011:1.7e-05:19:46
2	11270000	11280000	evm.model.chr2.530.1:-50Kb:0.0011:1.7e-05:19:46
2	11280000	11290000	evm.model.chr2.530.4:-40Kb:1.3e-08:6.6e-11:24:66
2	11280000	11290000	evm.model.chr2.530.3:-40Kb:1.3e-08:6.6e-11:24:66
2	11280000	11290000	evm.model.chr2.530.2:-40Kb:1.3e-08:6.6e-11:24:66
2	11280000	11290000	evm.model.chr2.530.1:-40Kb:1.3e-08:6.6e-11:24:66
2	11280000	11290000	evm.model.chr2.531.4:-100Kb:0.00026:6.6e-06:9.3:37
2	11280000	11290000	evm.model.chr2.531.3:-100Kb:0.00026:6.6e-06:9.3:37
2	11280000	11290000	evm.model.chr2.531.2:-100Kb:0.00026:6.6e-06:9.3:37
2	11280000	11290000	evm.model.chr2.531.1:-100Kb:0.00026:6.6e-06:9.3:37
2	11290000	11300000	evm.model.chr2.530.4:-30Kb:0.014:0.00028:32:55
2	11290000	11300000	evm.model.chr2.530.3:-30Kb:0.014:0.00028:32:55
2	11290000	11300000	evm.model.chr2.530.2:-30Kb:0.014:0.00028:32:55
2	11290000	11300000	evm.model.chr2.530.1:-30Kb:0.014:0.00028:32:55
2	11320000	11330000	evm.model.chr2.529.4:90Kb:0.076:0.0011:10:30
2	11320000	11330000	evm.model.chr2.529.3:90Kb:0.076:0.0011:10:30
2	11320000	11330000	evm.model.chr2.529.2:90Kb:0.076:0.0011:10:30
2	11320000	11330000	evm.model.chr2.529.1:90Kb:0.076:0.0011:10:30
2	11330000	11340000	evm.model.chr2.529.4:100Kb:0.076:0.00074:9.3:30
2	11330000	11340000	evm.model.chr2.529.3:100Kb:0.076:0.00074:9.3:30
2	11330000	11340000	evm.model.chr2.529.2:100Kb:0.076:0.00074:9.3:30
2	11330000	11340000	evm.model.chr2.529.1:100Kb:0.076:0.00074:9.3:30
2	11430000	11440000	evm.model.chr2.531.4:50Kb:3.7e-14:5.6e-16:19:70
2	11430000	11440000	evm.model.chr2.531.3:50Kb:3.7e-14:5.6e-16:19:70
2	11430000	11440000	evm.model.chr2.531.2:50Kb:3.7e-14:5.6e-16:19:70
2	11430000	11440000	evm.model.chr2.531.1:50Kb:3.7e-14:5.6e-16:19:70
2	11440000	11450000	evm.model.chr2.531.4:60Kb:0:0:16:88
2	11440000	11450000	evm.model.chr2.531.3:60Kb:0:0:16:88
2	11440000	11450000	evm.model.chr2.531.2:60Kb:0:0:16:88
2	11440000	11450000	evm.model.chr2.531.1:60Kb:0:0:16:88
2	11450000	11460000	evm.model.chr2.531.4:70Kb:0.09:0.0036:13:30
2	11450000	11460000	evm.model.chr2.531.3:70Kb:0.09:0.0036:13:30
2	11450000	11460000	evm.model.chr2.531.2:70Kb:0.09:0.0036:13:30
2	11450000	11460000	evm.model.chr2.531.1:70Kb:0.09:0.0036:13:30
2	11460000	11470000	evm.model.chr2.531.4:80Kb:1.2e-05:2.4e-07:12:44
2	11460000	11470000	evm.model.chr2.531.3:80Kb:1.2e-05:2.4e-07:12:44
2	11460000	11470000	evm.model.chr2.531.2:80Kb:1.2e-05:2.4e-07:12:44
2	11460000	11470000	evm.model.chr2.531.1:80Kb:1.2e-05:2.4e-07:12:44
2	11480000	11490000	evm.model.chr2.531.4:100Kb:0.00063:1.9e-05:9.3:35
2	11480000	11490000	evm.model.chr2.531.3:100Kb:0.00063:1.9e-05:9.3:35
2	11480000	11490000	evm.model.chr2.531.2:100Kb:0.00063:1.9e-05:9.3:35
2	11480000	11490000	evm.model.chr2.531.1:100Kb:0.00063:1.9e-05:9.3:35
2	11520000	11530000	evm.model.chr2.531.4:140Kb:0.034:0.0012:6.5:26
2	11520000	11530000	evm.model.chr2.531.3:140Kb:0.034:0.0012:6.5:26
2	11520000	11530000	evm.model.chr2.531.2:140Kb:0.034:0.0012:6.5:26
2	11520000	11530000	evm.model.chr2.531.1:140Kb:0.034:0.0012:6.5:26
2	11540000	11550000	evm.model.chr2.531.4:160Kb:1.1e-14:1.1e-16:5.7:58
2	11540000	11550000	evm.model.chr2.531.3:160Kb:1.1e-14:1.1e-16:5.7:58
2	11540000	11550000	evm.model.chr2.531.2:160Kb:1.1e-14:1.1e-16:5.7:58
2	11540000	11550000	evm.model.chr2.531.1:160Kb:1.1e-14:1.1e-16:5.7:58
2	12120000	12130000	evm.model.chr2.550.2:-40Kb:0.06:0.0014:18:36
2	12120000	12130000	evm.model.chr2.550.1:-40Kb:0.06:0.0014:18:36
2	12150000	12160000	evm.model.chr2.547.4:30Kb:0.017:0.00016:24:46
2	12150000	12160000	evm.model.chr2.547.3:30Kb:0.017:0.00016:24:46
2	12150000	12160000	evm.model.chr2.547.2:30Kb:0.017:0.00016:24:46
2	12150000	12160000	evm.model.chr2.547.1:30Kb:0.017:0.00016:24:46
2	12150000	12160000	evm.model.chr2.548.4:30Kb:0.017:0.00016:24:46
2	12150000	12160000	evm.model.chr2.548.3:30Kb:0.017:0.00016:24:46
2	12150000	12160000	evm.model.chr2.548.2:30Kb:0.017:0.00016:24:46
2	12150000	12160000	evm.model.chr2.548.1:30Kb:0.017:0.00016:24:46
2	12160000	12170000	evm.model.chr2.547.4:40Kb:0.053:0.0014:18:36
2	12160000	12170000	evm.model.chr2.547.3:40Kb:0.053:0.0014:18:36
2	12160000	12170000	evm.model.chr2.547.2:40Kb:0.053:0.0014:18:36
2	12160000	12170000	evm.model.chr2.547.1:40Kb:0.053:0.0014:18:36
2	12160000	12170000	evm.model.chr2.548.4:40Kb:0.053:0.0014:18:36
2	12160000	12170000	evm.model.chr2.548.3:40Kb:0.053:0.0014:18:36
2	12160000	12170000	evm.model.chr2.548.2:40Kb:0.053:0.0014:18:36
2	12160000	12170000	evm.model.chr2.548.1:40Kb:0.053:0.0014:18:36
2	12180000	12190000	evm.model.chr2.547.4:60Kb:0.053:0.0011:12:31
2	12180000	12190000	evm.model.chr2.547.3:60Kb:0.053:0.0011:12:31
2	12180000	12190000	evm.model.chr2.547.2:60Kb:0.053:0.0011:12:31
2	12180000	12190000	evm.model.chr2.547.1:60Kb:0.053:0.0011:12:31
2	12180000	12190000	evm.model.chr2.548.4:60Kb:0.053:0.0011:12:31
2	12180000	12190000	evm.model.chr2.548.3:60Kb:0.053:0.0011:12:31
2	12180000	12190000	evm.model.chr2.548.2:60Kb:0.053:0.0011:12:31
2	12180000	12190000	evm.model.chr2.548.1:60Kb:0.053:0.0011:12:31
2	12190000	12200000	evm.model.chr2.550.2:30Kb:0.00036:3.6e-06:24:52
2	12190000	12200000	evm.model.chr2.550.1:30Kb:0.00036:3.6e-06:24:52
2	12190000	12200000	evm.model.chr2.547.4:70Kb:0.026:0.00038:10:31
2	12190000	12200000	evm.model.chr2.547.3:70Kb:0.026:0.00038:10:31
2	12190000	12200000	evm.model.chr2.547.2:70Kb:0.026:0.00038:10:31
2	12190000	12200000	evm.model.chr2.547.1:70Kb:0.026:0.00038:10:31
2	12190000	12200000	evm.model.chr2.548.4:70Kb:0.026:0.00038:10:31
2	12190000	12200000	evm.model.chr2.548.3:70Kb:0.026:0.00038:10:31
2	12190000	12200000	evm.model.chr2.548.2:70Kb:0.026:0.00038:10:31
2	12190000	12200000	evm.model.chr2.548.1:70Kb:0.026:0.00038:10:31
2	12200000	12210000	evm.model.chr2.550.2:40Kb:0.0012:1.8e-05:18:43
2	12200000	12210000	evm.model.chr2.550.1:40Kb:0.0012:1.8e-05:18:43
2	12200000	12210000	evm.model.chr2.547.4:80Kb:0.0014:6.8e-06:8.7:36
2	12200000	12210000	evm.model.chr2.547.3:80Kb:0.0014:6.8e-06:8.7:36
2	12200000	12210000	evm.model.chr2.547.2:80Kb:0.0014:6.8e-06:8.7:36
2	12200000	12210000	evm.model.chr2.547.1:80Kb:0.0014:6.8e-06:8.7:36
2	12200000	12210000	evm.model.chr2.548.4:80Kb:0.0014:6.8e-06:8.7:36
2	12200000	12210000	evm.model.chr2.548.3:80Kb:0.0014:6.8e-06:8.7:36
2	12200000	12210000	evm.model.chr2.548.2:80Kb:0.0014:6.8e-06:8.7:36
2	12200000	12210000	evm.model.chr2.548.1:80Kb:0.0014:6.8e-06:8.7:36
2	12210000	12220000	evm.model.chr2.547.4:90Kb:0.053:0.0016:7:25
2	12210000	12220000	evm.model.chr2.547.3:90Kb:0.053:0.0016:7:25
2	12210000	12220000	evm.model.chr2.547.2:90Kb:0.053:0.0016:7:25
2	12210000	12220000	evm.model.chr2.547.1:90Kb:0.053:0.0016:7:25
2	12210000	12220000	evm.model.chr2.548.4:90Kb:0.053:0.0016:7:25
2	12210000	12220000	evm.model.chr2.548.3:90Kb:0.053:0.0016:7:25
2	12210000	12220000	evm.model.chr2.548.2:90Kb:0.053:0.0016:7:25
2	12210000	12220000	evm.model.chr2.548.1:90Kb:0.053:0.0016:7:25
2	14370000	14380000	evm.model.chr2.618.3:40Kb:2.5e-06:2.5e-08:15:57
2	14370000	14380000	evm.model.chr2.618.2:40Kb:2.5e-06:2.5e-08:15:57
2	14370000	14380000	evm.model.chr2.618.1:40Kb:2.5e-06:2.5e-08:15:57
2	14370000	14380000	evm.model.chr2.619.4:40Kb:2.5e-06:2.5e-08:15:57
2	14370000	14380000	evm.model.chr2.619.3:40Kb:2.5e-06:2.5e-08:15:57
2	14370000	14380000	evm.model.chr2.619.2:40Kb:2.5e-06:2.5e-08:15:57
2	14800000	14810000	evm.model.chr2.625.4:40Kb:0.00072:6.9e-06:18:53
2	14800000	14810000	evm.model.chr2.625.3:40Kb:0.00072:6.9e-06:18:53
2	14800000	14810000	evm.model.chr2.625.2:40Kb:0.00072:6.9e-06:18:53
2	14880000	14890000	evm.model.chr2.630.4:20Kb:0.00078:1.5e-05:33:66
2	14880000	14890000	evm.model.chr2.630.3:20Kb:0.00078:1.5e-05:33:66
2	14880000	14890000	evm.model.chr2.630.2:20Kb:0.00078:1.5e-05:33:66
2	14880000	14890000	evm.model.chr2.630.1:20Kb:0.00078:1.5e-05:33:66
2	14890000	14900000	evm.model.chr2.630.4:30Kb:5.2e-05:7.6e-07:23:61
2	14890000	14900000	evm.model.chr2.630.3:30Kb:5.2e-05:7.6e-07:23:61
2	14890000	14900000	evm.model.chr2.630.2:30Kb:5.2e-05:7.6e-07:23:61
2	14890000	14900000	evm.model.chr2.630.1:30Kb:5.2e-05:7.6e-07:23:61
2	14920000	14930000	evm.model.chr2.630.4:60Kb:1.3e-05:6.5e-08:13:54
2	14920000	14930000	evm.model.chr2.630.3:60Kb:1.3e-05:6.5e-08:13:54
2	14920000	14930000	evm.model.chr2.630.2:60Kb:1.3e-05:6.5e-08:13:54
2	14920000	14930000	evm.model.chr2.630.1:60Kb:1.3e-05:6.5e-08:13:54
2	15220000	15230000	evm.model.chr2.637.4:-30Kb:1.6e-05:2.3e-07:23:60
2	15220000	15230000	evm.model.chr2.637.3:-30Kb:1.6e-05:2.3e-07:23:60
2	15220000	15230000	evm.model.chr2.637.2:-30Kb:1.6e-05:2.3e-07:23:60
2	15250000	15260000	evm.model.chr2.639.4:-20Kb:0.0065:0.00029:33:58
2	15250000	15260000	evm.model.chr2.639.3:-20Kb:0.0065:0.00029:33:58
2	15250000	15260000	evm.model.chr2.639.2:-20Kb:0.0065:0.00029:33:58
2	15250000	15260000	evm.model.chr2.639.1:-20Kb:0.0065:0.00029:33:58
2	15270000	15280000	evm.model.chr2.637.4:20Kb:0.014:0.00028:33:58
2	15270000	15280000	evm.model.chr2.637.3:20Kb:0.014:0.00028:33:58
2	15270000	15280000	evm.model.chr2.637.2:20Kb:0.014:0.00028:33:58
2	15270000	15280000	evm.model.chr2.642.4:-30Kb:2.9e-14:4.4e-16:23:82
2	15270000	15280000	evm.model.chr2.642.3:-30Kb:2.9e-14:4.4e-16:23:82
2	15270000	15280000	evm.model.chr2.642.2:-30Kb:2.9e-14:4.4e-16:23:82
2	15270000	15280000	evm.model.chr2.642.1:-30Kb:2.9e-14:4.4e-16:23:82
2	15270000	15280000	evm.model.chr2.643.4:-40Kb:3.2e-09:4.8e-11:18:65
2	15270000	15280000	evm.model.chr2.643.3:-40Kb:3.2e-09:4.8e-11:18:65
2	15270000	15280000	evm.model.chr2.643.2:-40Kb:3.2e-09:4.8e-11:18:65
2	15270000	15280000	evm.model.chr2.643.1:-40Kb:3.2e-09:4.8e-11:18:65
2	15270000	15280000	evm.model.chr2.647.4:-70Kb:0.00026:3.9e-06:11:43
2	15270000	15280000	evm.model.chr2.647.3:-70Kb:0.00026:3.9e-06:11:43
2	15270000	15280000	evm.model.chr2.647.2:-70Kb:0.00026:3.9e-06:11:43
2	15270000	15280000	evm.model.chr2.647.1:-70Kb:0.00026:3.9e-06:11:43
2	15270000	15280000	evm.model.chr2.646.4:-70Kb:0.00026:3.9e-06:11:43
2	15270000	15280000	evm.model.chr2.646.3:-70Kb:0.00026:3.9e-06:11:43
2	15270000	15280000	evm.model.chr2.646.2:-70Kb:0.00026:3.9e-06:11:43
2	15270000	15280000	evm.model.chr2.646.1:-70Kb:0.00026:3.9e-06:11:43
2	15290000	15300000	evm.model.chr2.639.4:20Kb:5.8e-06:1.2e-07:33:71
2	15290000	15300000	evm.model.chr2.639.3:20Kb:5.8e-06:1.2e-07:33:71
2	15290000	15300000	evm.model.chr2.639.2:20Kb:5.8e-06:1.2e-07:33:71
2	15290000	15300000	evm.model.chr2.639.1:20Kb:5.8e-06:1.2e-07:33:71
2	15300000	15310000	evm.model.chr2.639.4:30Kb:5.5e-14:5.6e-16:23:82
2	15300000	15310000	evm.model.chr2.639.3:30Kb:5.5e-14:5.6e-16:23:82
2	15300000	15310000	evm.model.chr2.639.2:30Kb:5.5e-14:5.6e-16:23:82
2	15300000	15310000	evm.model.chr2.639.1:30Kb:5.5e-14:5.6e-16:23:82
2	15300000	15310000	evm.model.chr2.647.4:-40Kb:0.063:0.0013:18:39
2	15300000	15310000	evm.model.chr2.647.3:-40Kb:0.063:0.0013:18:39
2	15300000	15310000	evm.model.chr2.647.2:-40Kb:0.063:0.0013:18:39
2	15300000	15310000	evm.model.chr2.647.1:-40Kb:0.063:0.0013:18:39
2	15300000	15310000	evm.model.chr2.646.4:-40Kb:0.063:0.0013:18:39
2	15300000	15310000	evm.model.chr2.646.3:-40Kb:0.063:0.0013:18:39
2	15300000	15310000	evm.model.chr2.646.2:-40Kb:0.063:0.0013:18:39
2	15300000	15310000	evm.model.chr2.646.1:-40Kb:0.063:0.0013:18:39
2	15310000	15320000	evm.model.chr2.639.4:40Kb:3.2e-09:4.9e-11:18:65
2	15310000	15320000	evm.model.chr2.639.3:40Kb:3.2e-09:4.9e-11:18:65
2	15310000	15320000	evm.model.chr2.639.2:40Kb:3.2e-09:4.9e-11:18:65
2	15310000	15320000	evm.model.chr2.639.1:40Kb:3.2e-09:4.9e-11:18:65
2	15320000	15330000	evm.model.chr2.639.4:50Kb:0.068:0.0038:15:35
2	15320000	15330000	evm.model.chr2.639.3:50Kb:0.068:0.0038:15:35
2	15320000	15330000	evm.model.chr2.639.2:50Kb:0.068:0.0038:15:35
2	15320000	15330000	evm.model.chr2.639.1:50Kb:0.068:0.0038:15:35
2	15330000	15340000	evm.model.chr2.639.4:60Kb:0.0021:7.4e-05:13:41
2	15330000	15340000	evm.model.chr2.639.3:60Kb:0.0021:7.4e-05:13:41
2	15330000	15340000	evm.model.chr2.639.2:60Kb:0.0021:7.4e-05:13:41
2	15330000	15340000	evm.model.chr2.639.1:60Kb:0.0021:7.4e-05:13:41
2	15340000	15350000	evm.model.chr2.642.4:40Kb:0.057:0.0017:18:39
2	15340000	15350000	evm.model.chr2.642.3:40Kb:0.057:0.0017:18:39
2	15340000	15350000	evm.model.chr2.642.2:40Kb:0.057:0.0017:18:39
2	15340000	15350000	evm.model.chr2.642.1:40Kb:0.057:0.0017:18:39
2	15340000	15350000	evm.model.chr2.639.4:70Kb:0.0003:7.7e-06:11:43
2	15340000	15350000	evm.model.chr2.639.3:70Kb:0.0003:7.7e-06:11:43
2	15340000	15350000	evm.model.chr2.639.2:70Kb:0.0003:7.7e-06:11:43
2	15340000	15350000	evm.model.chr2.639.1:70Kb:0.0003:7.7e-06:11:43
2	15350000	15360000	evm.model.chr2.642.4:50Kb:0.0075:0.00015:15:41
2	15350000	15360000	evm.model.chr2.642.3:50Kb:0.0075:0.00015:15:41
2	15350000	15360000	evm.model.chr2.642.2:50Kb:0.0075:0.00015:15:41
2	15350000	15360000	evm.model.chr2.642.1:50Kb:0.0075:0.00015:15:41
2	15350000	15360000	evm.model.chr2.639.4:80Kb:0.0034:0.00014:9.8:37
2	15350000	15360000	evm.model.chr2.639.3:80Kb:0.0034:0.00014:9.8:37
2	15350000	15360000	evm.model.chr2.639.2:80Kb:0.0034:0.00014:9.8:37
2	15350000	15360000	evm.model.chr2.639.1:80Kb:0.0034:0.00014:9.8:37
2	15360000	15370000	evm.model.chr2.642.4:60Kb:0.0085:0.00022:15:41
2	15360000	15370000	evm.model.chr2.642.3:60Kb:0.0085:0.00022:15:41
2	15360000	15370000	evm.model.chr2.642.2:60Kb:0.0085:0.00022:15:41
2	15360000	15370000	evm.model.chr2.642.1:60Kb:0.0085:0.00022:15:41
2	15360000	15370000	evm.model.chr2.639.4:90Kb:0.00064:1.9e-05:9.6:40
2	15360000	15370000	evm.model.chr2.639.3:90Kb:0.00064:1.9e-05:9.6:40
2	15360000	15370000	evm.model.chr2.639.2:90Kb:0.00064:1.9e-05:9.6:40
2	15360000	15370000	evm.model.chr2.639.1:90Kb:0.00064:1.9e-05:9.6:40
2	16070000	16080000	evm.model.chr2.682.4:-340Kb:0.057:0.00082:2.4:24
2	16070000	16080000	evm.model.chr2.682.3:-340Kb:0.057:0.00082:2.4:24
2	16070000	16080000	evm.model.chr2.682.2:-340Kb:0.057:0.00082:2.4:24
2	16070000	16080000	evm.model.chr2.682.1:-340Kb:0.057:0.00082:2.4:24
2	16150000	16160000	evm.model.chr2.671.4:40Kb:6.6e-05:3.2e-07:18:54
2	16150000	16160000	evm.model.chr2.671.3:40Kb:6.6e-05:3.2e-07:18:54
2	16150000	16160000	evm.model.chr2.670.4:50Kb:0.034:0.00017:15:41
2	16150000	16160000	evm.model.chr2.670.3:50Kb:0.034:0.00017:15:41
2	16150000	16160000	evm.model.chr2.670.2:50Kb:0.034:0.00017:15:41
2	16150000	16160000	evm.model.chr2.670.1:50Kb:0.034:0.00017:15:41
2	16150000	16160000	evm.model.chr2.671.2:50Kb:0.034:0.00017:15:41
2	16150000	16160000	evm.model.chr2.671.1:50Kb:0.034:0.00017:15:41
2	16390000	16400000	evm.model.chr2.669.4:320Kb:3.5e-08:3.5e-10:3.3:47
2	16390000	16400000	evm.model.chr2.669.3:320Kb:3.5e-08:3.5e-10:3.3:47
2	16390000	16400000	evm.model.chr2.669.2:320Kb:3.5e-08:3.5e-10:3.3:47
2	16400000	16410000	evm.model.chr2.683.4:-20Kb:0:0:15:80
2	16400000	16410000	evm.model.chr2.683.3:-20Kb:0:0:15:80
2	16400000	16410000	evm.model.chr2.683.2:-20Kb:0:0:15:80
2	16400000	16410000	evm.model.chr2.683.1:-20Kb:0:0:15:80
2	16410000	16420000	evm.model.chr2.669.4:340Kb:0.066:0.001:2.4:24
2	16410000	16420000	evm.model.chr2.669.3:340Kb:0.066:0.001:2.4:24
2	16410000	16420000	evm.model.chr2.669.2:340Kb:0.066:0.001:2.4:24
2	16420000	16430000	evm.model.chr2.680.4:20Kb:0:0:15:80
2	16420000	16430000	evm.model.chr2.680.3:20Kb:0:0:15:80
2	16420000	16430000	evm.model.chr2.680.2:20Kb:0:0:15:80
2	16420000	16430000	evm.model.chr2.680.1:20Kb:0:0:15:80
2	16420000	16430000	evm.model.chr2.681.4:20Kb:0:0:15:80
2	16420000	16430000	evm.model.chr2.681.3:20Kb:0:0:15:80
2	16420000	16430000	evm.model.chr2.681.2:20Kb:0:0:15:80
2	16420000	16430000	evm.model.chr2.681.1:20Kb:0:0:15:80
2	17610000	17620000	evm.model.chr2.729.4:-40Kb:5.4e-06:5.3e-08:20:68
2	17610000	17620000	evm.model.chr2.729.3:-40Kb:5.4e-06:5.3e-08:20:68
2	17610000	17620000	evm.model.chr2.729.2:-40Kb:5.4e-06:5.3e-08:20:68
2	17610000	17620000	evm.model.chr2.729.1:-40Kb:5.4e-06:5.3e-08:20:68
2	17620000	17630000	evm.model.chr2.729.4:-30Kb:0.0023:4.6e-05:25:61
2	17620000	17630000	evm.model.chr2.729.3:-30Kb:0.0023:4.6e-05:25:61
2	17620000	17630000	evm.model.chr2.729.2:-30Kb:0.0023:4.6e-05:25:61
2	17620000	17630000	evm.model.chr2.729.1:-30Kb:0.0023:4.6e-05:25:61
2	17690000	17700000	evm.model.chr2.729.4:40Kb:9.9e-06:1.5e-07:20:66
2	17690000	17700000	evm.model.chr2.729.3:40Kb:9.9e-06:1.5e-07:20:66
2	17690000	17700000	evm.model.chr2.729.2:40Kb:9.9e-06:1.5e-07:20:66
2	17690000	17700000	evm.model.chr2.729.1:40Kb:9.9e-06:1.5e-07:20:66
2	17710000	17720000	evm.model.chr2.729.4:60Kb:0.04:0.0012:14:42
2	17710000	17720000	evm.model.chr2.729.3:60Kb:0.04:0.0012:14:42
2	17710000	17720000	evm.model.chr2.729.2:60Kb:0.04:0.0012:14:42
2	17710000	17720000	evm.model.chr2.729.1:60Kb:0.04:0.0012:14:42
2	19990000	20000000	evm.model.chr2.802.4:-40Kb:0.012:0.00018:16:41
2	19990000	20000000	evm.model.chr2.802.3:-40Kb:0.012:0.00018:16:41
2	19990000	20000000	evm.model.chr2.802.2:-40Kb:0.012:0.00018:16:41
2	19990000	20000000	evm.model.chr2.802.1:-40Kb:0.012:0.00018:16:41
2	20000000	20010000	evm.model.chr2.799.4:60Kb:0.088:0.0017:12:33
2	20000000	20010000	evm.model.chr2.799.3:60Kb:0.088:0.0017:12:33
2	20000000	20010000	evm.model.chr2.799.2:60Kb:0.088:0.0017:12:33
2	20000000	20010000	evm.model.chr2.799.1:60Kb:0.088:0.0017:12:33
2	20060000	20070000	evm.model.chr2.802.4:30Kb:0.046:0.00091:20:42
2	20060000	20070000	evm.model.chr2.802.3:30Kb:0.046:0.00091:20:42
2	20060000	20070000	evm.model.chr2.802.2:30Kb:0.046:0.00091:20:42
2	20060000	20070000	evm.model.chr2.802.1:30Kb:0.046:0.00091:20:42
2	20060000	20070000	evm.model.chr2.799.4:120Kb:4.4e-11:6.5e-13:7:58
2	20060000	20070000	evm.model.chr2.799.3:120Kb:4.4e-11:6.5e-13:7:58
2	20060000	20070000	evm.model.chr2.799.2:120Kb:4.4e-11:6.5e-13:7:58
2	20060000	20070000	evm.model.chr2.799.1:120Kb:4.4e-11:6.5e-13:7:58
2	21450000	21460000	evm.model.chr2.838.4:-30Kb:2.7e-06:2.6e-08:24:64
2	21450000	21460000	evm.model.chr2.838.3:-30Kb:2.7e-06:2.6e-08:24:64
2	21450000	21460000	evm.model.chr2.838.2:-30Kb:2.7e-06:2.6e-08:24:64
2	21450000	21460000	evm.model.chr2.838.1:-30Kb:2.7e-06:2.6e-08:24:64
2	21450000	21460000	evm.model.chr2.839.4:-30Kb:2.7e-06:2.6e-08:24:64
2	21450000	21460000	evm.model.chr2.839.3:-30Kb:2.7e-06:2.6e-08:24:64
2	21450000	21460000	evm.model.chr2.839.2:-30Kb:2.7e-06:2.6e-08:24:64
2	21450000	21460000	evm.model.chr2.839.1:-30Kb:2.7e-06:2.6e-08:24:64
2	21480000	21490000	evm.model.chr2.835.4:30Kb:3e-06:2.9e-08:24:64
2	21480000	21490000	evm.model.chr2.835.3:30Kb:3e-06:2.9e-08:24:64
2	21480000	21490000	evm.model.chr2.835.2:30Kb:3e-06:2.9e-08:24:64
2	21480000	21490000	evm.model.chr2.835.1:30Kb:3e-06:2.9e-08:24:64
2	21480000	21490000	evm.model.chr2.836.4:30Kb:3e-06:2.9e-08:24:64
2	21480000	21490000	evm.model.chr2.836.3:30Kb:3e-06:2.9e-08:24:64
2	21480000	21490000	evm.model.chr2.836.2:30Kb:3e-06:2.9e-08:24:64
2	21480000	21490000	evm.model.chr2.836.1:30Kb:3e-06:2.9e-08:24:64
2	21480000	21490000	evm.model.chr2.837.4:30Kb:3e-06:2.9e-08:24:64
2	21480000	21490000	evm.model.chr2.837.3:30Kb:3e-06:2.9e-08:24:64
2	21480000	21490000	evm.model.chr2.837.2:30Kb:3e-06:2.9e-08:24:64
2	21480000	21490000	evm.model.chr2.837.1:30Kb:3e-06:2.9e-08:24:64
2	21600000	21610000	evm.model.chr2.851.4:-40Kb:0.027:0.00095:19:41
2	21600000	21610000	evm.model.chr2.851.3:-50Kb:0.0036:0.00011:16:42
2	21600000	21610000	evm.model.chr2.851.2:-50Kb:0.0036:0.00011:16:42
2	21600000	21610000	evm.model.chr2.851.1:-50Kb:0.0036:0.00011:16:42
2	21600000	21610000	evm.model.chr2.856.4:-170Kb:0.027:0.0012:5.8:28
2	21600000	21610000	evm.model.chr2.856.3:-170Kb:0.027:0.0012:5.8:28
2	21600000	21610000	evm.model.chr2.856.2:-170Kb:0.027:0.0012:5.8:28
2	21600000	21610000	evm.model.chr2.856.1:-170Kb:0.027:0.0012:5.8:28
2	21600000	21610000	evm.model.chr2.857.4:-170Kb:0.027:0.0012:5.8:28
2	21600000	21610000	evm.model.chr2.857.3:-170Kb:0.027:0.0012:5.8:28
2	21600000	21610000	evm.model.chr2.857.2:-170Kb:0.027:0.0012:5.8:28
2	21600000	21610000	evm.model.chr2.857.1:-170Kb:0.027:0.0012:5.8:28
2	21640000	21650000	evm.model.chr2.850.1:40Kb:0.048:0.0012:19:41
2	21640000	21650000	evm.model.chr2.856.4:-130Kb:4.3e-12:1.3e-13:7.2:60
2	21640000	21650000	evm.model.chr2.856.3:-130Kb:4.3e-12:1.3e-13:7.2:60
2	21640000	21650000	evm.model.chr2.856.2:-130Kb:4.3e-12:1.3e-13:7.2:60
2	21640000	21650000	evm.model.chr2.856.1:-130Kb:4.3e-12:1.3e-13:7.2:60
2	21640000	21650000	evm.model.chr2.857.4:-130Kb:4.3e-12:1.3e-13:7.2:60
2	21640000	21650000	evm.model.chr2.857.3:-130Kb:4.3e-12:1.3e-13:7.2:60
2	21640000	21650000	evm.model.chr2.857.2:-130Kb:4.3e-12:1.3e-13:7.2:60
2	21640000	21650000	evm.model.chr2.857.1:-130Kb:4.3e-12:1.3e-13:7.2:60
2	21640000	21650000	evm.model.chr2.858.4:-170Kb:0:0:5.8:73
2	21650000	21660000	evm.model.chr2.850.1:50Kb:0.011:0.00015:16:42
2	21650000	21660000	evm.model.chr2.856.4:-120Kb:3.8e-13:9.4e-15:7.7:63
2	21650000	21660000	evm.model.chr2.856.3:-120Kb:3.8e-13:9.4e-15:7.7:63
2	21650000	21660000	evm.model.chr2.856.2:-120Kb:3.8e-13:9.4e-15:7.7:63
2	21650000	21660000	evm.model.chr2.856.1:-120Kb:3.8e-13:9.4e-15:7.7:63
2	21650000	21660000	evm.model.chr2.857.4:-120Kb:3.8e-13:9.4e-15:7.7:63
2	21650000	21660000	evm.model.chr2.857.3:-120Kb:3.8e-13:9.4e-15:7.7:63
2	21650000	21660000	evm.model.chr2.857.2:-120Kb:3.8e-13:9.4e-15:7.7:63
2	21650000	21660000	evm.model.chr2.857.1:-120Kb:3.8e-13:9.4e-15:7.7:63
2	21650000	21660000	evm.model.chr2.858.4:-160Kb:4.9e-13:1.5e-14:6.1:61
2	21670000	21680000	evm.model.chr2.850.1:70Kb:0.011:0.00016:12:38
2	21710000	21720000	evm.model.chr2.856.4:-60Kb:1.7e-14:3.3e-16:14:72
2	21710000	21720000	evm.model.chr2.856.3:-60Kb:1.7e-14:3.3e-16:14:72
2	21710000	21720000	evm.model.chr2.856.2:-60Kb:1.7e-14:3.3e-16:14:72
2	21710000	21720000	evm.model.chr2.856.1:-60Kb:1.7e-14:3.3e-16:14:72
2	21710000	21720000	evm.model.chr2.857.4:-60Kb:1.7e-14:3.3e-16:14:72
2	21710000	21720000	evm.model.chr2.857.3:-60Kb:1.7e-14:3.3e-16:14:72
2	21710000	21720000	evm.model.chr2.857.2:-60Kb:1.7e-14:3.3e-16:14:72
2	21710000	21720000	evm.model.chr2.857.1:-60Kb:1.7e-14:3.3e-16:14:72
2	21710000	21720000	evm.model.chr2.851.3:60Kb:7.4e-15:1.1e-16:14:72
2	21710000	21720000	evm.model.chr2.851.2:60Kb:7.4e-15:1.1e-16:14:72
2	21710000	21720000	evm.model.chr2.851.1:60Kb:7.4e-15:1.1e-16:14:72
2	21710000	21720000	evm.model.chr2.851.4:70Kb:0:0:12:80
2	21710000	21720000	evm.model.chr2.858.4:-100Kb:0:0:9:77
2	21710000	21720000	evm.model.chr2.850.1:110Kb:0.048:0.00095:8.3:31
2	21750000	21760000	evm.model.chr2.858.4:-60Kb:0.025:0.00099:14:36
2	21750000	21760000	evm.model.chr2.850.1:150Kb:8.8e-10:4.4e-12:6.4:56
2	21770000	21780000	evm.model.chr2.858.3:-30Kb:0:0:24:91
2	21770000	21780000	evm.model.chr2.858.2:-30Kb:0:0:24:91
2	21770000	21780000	evm.model.chr2.858.1:-30Kb:0:0:24:91
2	21770000	21780000	evm.model.chr2.858.4:-40Kb:0:0:19:2.4e+02
2	21770000	21780000	evm.model.chr2.851.3:120Kb:3.1e-13:6.2e-15:7.7:63
2	21770000	21780000	evm.model.chr2.851.2:120Kb:3.1e-13:6.2e-15:7.7:63
2	21770000	21780000	evm.model.chr2.851.1:120Kb:3.1e-13:6.2e-15:7.7:63
2	21770000	21780000	evm.model.chr2.851.4:130Kb:4.2e-12:8.4e-14:7.2:60
2	21770000	21780000	evm.model.chr2.850.1:170Kb:0.048:0.0014:5.8:28
2	21780000	21790000	evm.model.chr2.858.4:-30Kb:0.009:0.00031:24:49
2	21800000	21810000	evm.model.chr2.856.4:30Kb:0:0:24:91
2	21800000	21810000	evm.model.chr2.856.3:30Kb:0:0:24:91
2	21800000	21810000	evm.model.chr2.856.2:30Kb:0:0:24:91
2	21800000	21810000	evm.model.chr2.856.1:30Kb:0:0:24:91
2	21800000	21810000	evm.model.chr2.857.4:30Kb:0:0:24:91
2	21800000	21810000	evm.model.chr2.857.3:30Kb:0:0:24:91
2	21800000	21810000	evm.model.chr2.857.2:30Kb:0:0:24:91
2	21800000	21810000	evm.model.chr2.857.1:30Kb:0:0:24:91
2	21810000	21820000	evm.model.chr2.856.4:40Kb:0:0:19:2.4e+02
2	21810000	21820000	evm.model.chr2.856.3:40Kb:0:0:19:2.4e+02
2	21810000	21820000	evm.model.chr2.856.2:40Kb:0:0:19:2.4e+02
2	21810000	21820000	evm.model.chr2.856.1:40Kb:0:0:19:2.4e+02
2	21810000	21820000	evm.model.chr2.857.4:40Kb:0:0:19:2.4e+02
2	21810000	21820000	evm.model.chr2.857.3:40Kb:0:0:19:2.4e+02
2	21810000	21820000	evm.model.chr2.857.2:40Kb:0:0:19:2.4e+02
2	21810000	21820000	evm.model.chr2.857.1:40Kb:0:0:19:2.4e+02
2	21810000	21820000	evm.model.chr2.851.3:160Kb:3.7e-13:9.1e-15:6.1:61
2	21810000	21820000	evm.model.chr2.851.2:160Kb:3.7e-13:9.1e-15:6.1:61
2	21810000	21820000	evm.model.chr2.851.1:160Kb:3.7e-13:9.1e-15:6.1:61
2	21810000	21820000	evm.model.chr2.851.4:170Kb:0:0:5.8:73
2	21820000	21830000	evm.model.chr2.856.4:50Kb:0:0:16:84
2	21820000	21830000	evm.model.chr2.856.3:50Kb:0:0:16:84
2	21820000	21830000	evm.model.chr2.856.2:50Kb:0:0:16:84
2	21820000	21830000	evm.model.chr2.856.1:50Kb:0:0:16:84
2	21820000	21830000	evm.model.chr2.857.4:50Kb:0:0:16:84
2	21820000	21830000	evm.model.chr2.857.3:50Kb:0:0:16:84
2	21820000	21830000	evm.model.chr2.857.2:50Kb:0:0:16:84
2	21820000	21830000	evm.model.chr2.857.1:50Kb:0:0:16:84
2	21820000	21830000	evm.model.chr2.851.3:170Kb:0.038:0.0013:5.8:27
2	21820000	21830000	evm.model.chr2.851.2:170Kb:0.038:0.0013:5.8:27
2	21820000	21830000	evm.model.chr2.851.1:170Kb:0.038:0.0013:5.8:27
2	21820000	21830000	evm.model.chr2.851.4:180Kb:0.0017:5.1e-05:5.5:33
2	22380000	22390000	evm.model.chr2.879.4:-30Kb:0.075:0.0011:24:46
2	22380000	22390000	evm.model.chr2.879.3:-30Kb:0.075:0.0011:24:46
2	22380000	22390000	evm.model.chr2.879.2:-30Kb:0.075:0.0011:24:46
2	22380000	22390000	evm.model.chr2.879.1:-30Kb:0.075:0.0011:24:46
2	22390000	22400000	evm.model.chr2.879.4:-20Kb:0.0054:5.2e-05:35:64
2	22390000	22400000	evm.model.chr2.879.3:-20Kb:0.0054:5.2e-05:35:64
2	22390000	22400000	evm.model.chr2.879.2:-20Kb:0.0054:5.2e-05:35:64
2	22390000	22400000	evm.model.chr2.879.1:-20Kb:0.0054:5.2e-05:35:64
2	22410000	22420000	evm.model.chr2.876.4:30Kb:0.098:0.0011:24:46
2	22410000	22420000	evm.model.chr2.876.3:30Kb:0.098:0.0011:24:46
2	22420000	22430000	evm.model.chr2.876.4:40Kb:0.098:0.0014:18:40
2	22420000	22430000	evm.model.chr2.876.3:40Kb:0.098:0.0014:18:40
2	22430000	22440000	evm.model.chr2.883.4:-20Kb:0:0:30:93
2	22430000	22440000	evm.model.chr2.883.3:-20Kb:0:0:30:93
2	22430000	22440000	evm.model.chr2.883.2:-20Kb:0:0:30:93
2	22430000	22440000	evm.model.chr2.884.4:-20Kb:0:0:30:93
2	22430000	22440000	evm.model.chr2.884.3:-20Kb:0:0:30:93
2	22430000	22440000	evm.model.chr2.884.2:-20Kb:0:0:30:93
2	22430000	22440000	evm.model.chr2.884.1:-20Kb:0:0:30:93
2	22450000	22460000	evm.model.chr2.881.4:20Kb:0:0:30:93
2	22450000	22460000	evm.model.chr2.881.3:20Kb:0:0:30:93
2	22450000	22460000	evm.model.chr2.881.2:20Kb:0:0:30:93
2	22450000	22460000	evm.model.chr2.881.1:20Kb:0:0:30:93
2	22450000	22460000	evm.model.chr2.888.4:-50Kb:7.3e-10:1.1e-11:14:63
2	22450000	22460000	evm.model.chr2.888.3:-50Kb:7.3e-10:1.1e-11:14:63
2	22480000	22490000	evm.model.chr2.888.4:-20Kb:0.0041:0.00012:30:57
2	22480000	22490000	evm.model.chr2.888.3:-20Kb:0.0041:0.00012:30:57
2	22480000	22490000	evm.model.chr2.890.4:-50Kb:2.4e-05:3.6e-07:14:51
2	22480000	22490000	evm.model.chr2.890.3:-50Kb:2.4e-05:3.6e-07:14:51
2	22480000	22490000	evm.model.chr2.890.2:-50Kb:2.4e-05:3.6e-07:14:51
2	22480000	22490000	evm.model.chr2.890.1:-50Kb:2.4e-05:3.6e-07:14:51
2	22500000	22510000	evm.model.chr2.890.4:-30Kb:1.2e-06:1.2e-08:21:63
2	22500000	22510000	evm.model.chr2.890.3:-30Kb:1.2e-06:1.2e-08:21:63
2	22500000	22510000	evm.model.chr2.890.2:-30Kb:1.2e-06:1.2e-08:21:63
2	22500000	22510000	evm.model.chr2.890.1:-30Kb:1.2e-06:1.2e-08:21:63
2	22500000	22510000	evm.model.chr2.883.4:50Kb:8.3e-10:1.4e-11:14:63
2	22500000	22510000	evm.model.chr2.883.3:50Kb:8.3e-10:1.4e-11:14:63
2	22500000	22510000	evm.model.chr2.883.2:50Kb:8.3e-10:1.4e-11:14:63
2	22500000	22510000	evm.model.chr2.884.4:50Kb:8.3e-10:1.4e-11:14:63
2	22500000	22510000	evm.model.chr2.884.3:50Kb:8.3e-10:1.4e-11:14:63
2	22500000	22510000	evm.model.chr2.884.2:50Kb:8.3e-10:1.4e-11:14:63
2	22500000	22510000	evm.model.chr2.884.1:50Kb:8.3e-10:1.4e-11:14:63
2	22520000	22530000	evm.model.chr2.888.4:20Kb:1.9e-12:1.8e-14:30:86
2	22520000	22530000	evm.model.chr2.888.3:20Kb:1.9e-12:1.8e-14:30:86
2	22520000	22530000	evm.model.chr2.888.2:30Kb:0.002:2.9e-05:21:51
2	22520000	22530000	evm.model.chr2.888.1:30Kb:0.002:2.9e-05:21:51
2	22530000	22540000	evm.model.chr2.888.4:30Kb:6e-07:1.2e-08:21:63
2	22530000	22540000	evm.model.chr2.888.3:30Kb:6e-07:1.2e-08:21:63
2	23000000	23010000	evm.model.chr2.919.3:-20Kb:0.015:0.00015:30:56
2	23000000	23010000	evm.model.chr2.919.2:-20Kb:0.015:0.00015:30:56
2	23000000	23010000	evm.model.chr2.919.1:-20Kb:0.015:0.00015:30:56
2	23000000	23010000	evm.model.chr2.920.4:-20Kb:0.015:0.00015:30:56
2	23000000	23010000	evm.model.chr2.920.3:-20Kb:0.015:0.00015:30:56
2	23000000	23010000	evm.model.chr2.920.2:-20Kb:0.015:0.00015:30:56
2	23000000	23010000	evm.model.chr2.920.1:-20Kb:0.015:0.00015:30:56
2	23020000	23030000	evm.model.chr2.917.4:20Kb:0.0097:0.00014:30:56
2	23020000	23030000	evm.model.chr2.917.3:20Kb:0.0097:0.00014:30:56
2	23020000	23030000	evm.model.chr2.917.2:20Kb:0.0097:0.00014:30:56
2	23020000	23030000	evm.model.chr2.917.1:20Kb:0.0097:0.00014:30:56
2	23020000	23030000	evm.model.chr2.918.4:20Kb:0.0097:0.00014:30:56
2	23020000	23030000	evm.model.chr2.918.3:20Kb:0.0097:0.00014:30:56
2	23020000	23030000	evm.model.chr2.918.2:20Kb:0.0097:0.00014:30:56
2	23020000	23030000	evm.model.chr2.918.1:20Kb:0.0097:0.00014:30:56
2	23080000	23090000	evm.model.chr2.926.4:-60Kb:0.056:0.00082:12:35
2	23080000	23090000	evm.model.chr2.926.3:-60Kb:0.056:0.00082:12:35
2	23080000	23090000	evm.model.chr2.926.2:-60Kb:0.056:0.00082:12:35
2	23080000	23090000	evm.model.chr2.926.1:-60Kb:0.056:0.00082:12:35
2	23110000	23120000	evm.model.chr2.924.4:30Kb:0.061:0.0012:21:43
2	23110000	23120000	evm.model.chr2.924.3:30Kb:0.061:0.0012:21:43
2	23110000	23120000	evm.model.chr2.924.2:30Kb:0.061:0.0012:21:43
2	23110000	23120000	evm.model.chr2.924.1:30Kb:0.061:0.0012:21:43
2	23110000	23120000	evm.model.chr2.925.4:30Kb:0.061:0.0012:21:43
2	23110000	23120000	evm.model.chr2.925.3:30Kb:0.061:0.0012:21:43
2	23110000	23120000	evm.model.chr2.925.2:30Kb:0.061:0.0012:21:43
2	23110000	23120000	evm.model.chr2.925.1:30Kb:0.061:0.0012:21:43
2	23140000	23150000	evm.model.chr2.924.4:60Kb:0.056:0.00082:12:35
2	23140000	23150000	evm.model.chr2.924.3:60Kb:0.056:0.00082:12:35
2	23140000	23150000	evm.model.chr2.924.2:60Kb:0.056:0.00082:12:35
2	23140000	23150000	evm.model.chr2.924.1:60Kb:0.056:0.00082:12:35
2	23140000	23150000	evm.model.chr2.925.4:60Kb:0.056:0.00082:12:35
2	23140000	23150000	evm.model.chr2.925.3:60Kb:0.056:0.00082:12:35
2	23140000	23150000	evm.model.chr2.925.2:60Kb:0.056:0.00082:12:35
2	23140000	23150000	evm.model.chr2.925.1:60Kb:0.056:0.00082:12:35
2	23640000	23650000	evm.model.chr2.943.2:-30Kb:0.00019:7.8e-06:24:55
2	23640000	23650000	evm.model.chr2.943.1:-30Kb:0.00019:7.8e-06:24:55
2	23670000	23680000	evm.model.chr2.945.4:-110Kb:0.023:0.00016:7.7:34
2	23670000	23680000	evm.model.chr2.945.3:-110Kb:0.023:0.00016:7.7:34
2	23670000	23680000	evm.model.chr2.945.2:-110Kb:0.023:0.00016:7.7:34
2	23670000	23680000	evm.model.chr2.945.1:-110Kb:0.023:0.00016:7.7:34
2	23690000	23700000	evm.model.chr2.943.2:20Kb:1.9e-12:6.7e-14:35:87
2	23690000	23700000	evm.model.chr2.943.1:20Kb:1.9e-12:6.7e-14:35:87
2	23710000	23720000	evm.model.chr2.943.2:40Kb:3.7e-15:1.1e-16:19:78
2	23710000	23720000	evm.model.chr2.943.1:40Kb:3.7e-15:1.1e-16:19:78
2	23720000	23730000	evm.model.chr2.943.2:50Kb:0:0:15:95
2	23720000	23730000	evm.model.chr2.943.1:50Kb:0:0:15:95
2	23720000	23730000	evm.model.chr2.942.4:60Kb:0.00021:4.2e-06:13:45
2	23720000	23730000	evm.model.chr2.943.4:60Kb:0.00021:4.2e-06:13:45
2	23720000	23730000	evm.model.chr2.943.3:60Kb:0.00021:4.2e-06:13:45
2	23760000	23770000	evm.model.chr2.943.2:90Kb:0:0:9.2:77
2	23760000	23770000	evm.model.chr2.943.1:90Kb:0:0:9.2:77
2	23770000	23780000	evm.model.chr2.943.2:100Kb:0:0:8.4:94
2	23770000	23780000	evm.model.chr2.943.1:100Kb:0:0:8.4:94
2	23770000	23780000	evm.model.chr2.942.4:110Kb:1.5e-07:2.3e-09:7.7:50
2	23770000	23780000	evm.model.chr2.943.4:110Kb:1.5e-07:2.3e-09:7.7:50
2	23770000	23780000	evm.model.chr2.943.3:110Kb:1.5e-07:2.3e-09:7.7:50
2	23780000	23790000	evm.model.chr2.943.2:110Kb:0.002:8.9e-05:7.7:34
2	23780000	23790000	evm.model.chr2.943.1:110Kb:0.002:8.9e-05:7.7:34
2	23810000	23820000	evm.model.chr2.943.2:140Kb:0.062:0.0031:6.2:26
2	23810000	23820000	evm.model.chr2.943.1:140Kb:0.062:0.0031:6.2:26
2	23850000	23860000	evm.model.chr2.942.4:190Kb:0.084:0.0021:4.7:25
2	23850000	23860000	evm.model.chr2.943.4:190Kb:0.084:0.0021:4.7:25
2	23850000	23860000	evm.model.chr2.943.3:190Kb:0.084:0.0021:4.7:25
2	24190000	24200000	evm.model.chr2.954.4:-60Kb:0.086:0.00083:13:37
2	24190000	24200000	evm.model.chr2.954.3:-60Kb:0.086:0.00083:13:37
2	24190000	24200000	evm.model.chr2.954.2:-60Kb:0.086:0.00083:13:37
2	24190000	24200000	evm.model.chr2.954.1:-60Kb:0.086:0.00083:13:37
2	24760000	24770000	evm.model.chr2.963.4:20Kb:0:0:34:1.2e+02
2	24760000	24770000	evm.model.chr2.963.3:20Kb:0:0:34:1.2e+02
2	24760000	24770000	evm.model.chr2.963.2:20Kb:0:0:34:1.2e+02
2	24760000	24770000	evm.model.chr2.963.1:20Kb:0:0:34:1.2e+02
2	24770000	24780000	evm.model.chr2.963.4:30Kb:3.4e-14:6.7e-16:24:85
2	24770000	24780000	evm.model.chr2.963.3:30Kb:3.4e-14:6.7e-16:24:85
2	24770000	24780000	evm.model.chr2.963.2:30Kb:3.4e-14:6.7e-16:24:85
2	24770000	24780000	evm.model.chr2.963.1:30Kb:3.4e-14:6.7e-16:24:85
2	25190000	25200000	evm.model.chr2.988.3:70Kb:4.3e-11:2.1e-13:11:69
2	25190000	25200000	evm.model.chr2.988.2:70Kb:4.3e-11:2.1e-13:11:69
2	25190000	25200000	evm.model.chr2.988.1:70Kb:4.3e-11:2.1e-13:11:69
2	25190000	25200000	evm.model.chr2.988.4:80Kb:2.6e-05:2.5e-07:9.8:50
2	26270000	26280000	evm.model.chr2.1025.4:70Kb:0.053:0.00051:10:37
2	26270000	26280000	evm.model.chr2.1025.3:70Kb:0.053:0.00051:10:37
2	26270000	26280000	evm.model.chr2.1025.2:70Kb:0.053:0.00051:10:37
2	26270000	26280000	evm.model.chr2.1026.2:70Kb:0.053:0.00051:10:37
2	26270000	26280000	evm.model.chr2.1026.1:70Kb:0.053:0.00051:10:37
2	26450000	26460000	evm.model.chr2.1044.2:-100Kb:0.05:0.00074:7.8:31
2	26450000	26460000	evm.model.chr2.1044.1:-100Kb:0.05:0.00074:7.8:31
2	26450000	26460000	evm.model.chr2.1044.4:-110Kb:0.018:0.00027:7.2:33
2	26450000	26460000	evm.model.chr2.1044.3:-110Kb:0.018:0.00027:7.2:33
2	26450000	26460000	evm.model.chr2.1045.2:-110Kb:0.018:0.00027:7.2:33
2	26450000	26460000	evm.model.chr2.1045.1:-110Kb:0.018:0.00027:7.2:33
2	26760000	26770000	evm.model.chr2.1049.4:80Kb:0.06:0.00058:9.5:34
2	26760000	26770000	evm.model.chr2.1049.3:80Kb:0.06:0.00058:9.5:34
2	26760000	26770000	evm.model.chr2.1049.2:80Kb:0.06:0.00058:9.5:34
2	26760000	26770000	evm.model.chr2.1049.1:80Kb:0.06:0.00058:9.5:34
2	27190000	27200000	evm.model.chr2.1068.4:-40Kb:0.03:0.00044:17:41
2	27190000	27200000	evm.model.chr2.1068.3:-40Kb:0.03:0.00044:17:41
2	27190000	27200000	evm.model.chr2.1068.2:-40Kb:0.03:0.00044:17:41
2	27190000	27200000	evm.model.chr2.1068.1:-40Kb:0.03:0.00044:17:41
2	27800000	27810000	evm.model.chr2.1086.4:30Kb:0.00061:5.9e-06:22:57
2	27800000	27810000	evm.model.chr2.1086.3:30Kb:0.00061:5.9e-06:22:57
2	27800000	27810000	evm.model.chr2.1086.2:30Kb:0.00061:5.9e-06:22:57
2	27800000	27810000	evm.model.chr2.1086.1:30Kb:0.00061:5.9e-06:22:57
2	27800000	27810000	evm.model.chr2.1084.4:70Kb:0.00016:1.5e-06:11:47
2	27800000	27810000	evm.model.chr2.1084.3:70Kb:0.00016:1.5e-06:11:47
2	27800000	27810000	evm.model.chr2.1084.2:70Kb:0.00016:1.5e-06:11:47
2	27800000	27810000	evm.model.chr2.1084.1:70Kb:0.00016:1.5e-06:11:47
2	27870000	27880000	evm.model.chr2.1098.4:-70Kb:0.079:0.00077:13:38
2	27870000	27880000	evm.model.chr2.1098.3:-70Kb:0.079:0.00077:13:38
2	27870000	27880000	evm.model.chr2.1098.2:-70Kb:0.079:0.00077:13:38
2	27870000	27880000	evm.model.chr2.1098.1:-70Kb:0.079:0.00077:13:38
2	27870000	27880000	evm.model.chr2.1099.4:-70Kb:0.079:0.00077:13:38
2	27870000	27880000	evm.model.chr2.1099.3:-70Kb:0.079:0.00077:13:38
2	27870000	27880000	evm.model.chr2.1099.2:-70Kb:0.079:0.00077:13:38
2	27890000	27900000	evm.model.chr2.1095.3:20Kb:0:0:38:2.1e+02
2	27890000	27900000	evm.model.chr2.1095.2:20Kb:0:0:38:2.1e+02
2	27890000	27900000	evm.model.chr2.1095.1:20Kb:0:0:38:2.1e+02
2	27890000	27900000	evm.model.chr2.1098.4:-50Kb:0.0039:1.9e-05:17:50
2	27890000	27900000	evm.model.chr2.1098.3:-50Kb:0.0039:1.9e-05:17:50
2	27890000	27900000	evm.model.chr2.1098.2:-50Kb:0.0039:1.9e-05:17:50
2	27890000	27900000	evm.model.chr2.1098.1:-50Kb:0.0039:1.9e-05:17:50
2	27890000	27900000	evm.model.chr2.1099.4:-50Kb:0.0039:1.9e-05:17:50
2	27890000	27900000	evm.model.chr2.1099.3:-50Kb:0.0039:1.9e-05:17:50
2	27890000	27900000	evm.model.chr2.1099.2:-50Kb:0.0039:1.9e-05:17:50
2	27940000	27950000	evm.model.chr2.1095.3:70Kb:0.042:0.00082:13:38
2	27940000	27950000	evm.model.chr2.1095.2:70Kb:0.042:0.00082:13:38
2	27940000	27950000	evm.model.chr2.1095.1:70Kb:0.042:0.00082:13:38
2	28320000	28330000	evm.model.chr2.1158.4:-50Kb:0.032:0.00048:17:45
2	28320000	28330000	evm.model.chr2.1158.3:-50Kb:0.032:0.00048:17:45
2	28320000	28330000	evm.model.chr2.1158.2:-50Kb:0.032:0.00048:17:45
2	28340000	28350000	evm.model.chr2.1158.4:-30Kb:9.2e-11:4.5e-13:27:86
2	28340000	28350000	evm.model.chr2.1158.3:-30Kb:9.2e-11:4.5e-13:27:86
2	28340000	28350000	evm.model.chr2.1158.2:-30Kb:9.2e-11:4.5e-13:27:86
2	28350000	28360000	evm.model.chr2.1158.4:-20Kb:0.077:0.0019:38:63
2	28350000	28360000	evm.model.chr2.1158.3:-20Kb:0.077:0.0019:38:63
2	28350000	28360000	evm.model.chr2.1158.2:-20Kb:0.077:0.0019:38:63
2	28370000	28380000	evm.model.chr2.1154.4:30Kb:6.2e-11:5.9e-13:27:86
2	28370000	28380000	evm.model.chr2.1155.1:30Kb:6.2e-11:5.9e-13:27:86
2	28370000	28380000	evm.model.chr2.1149.4:50Kb:0.051:0.00049:17:45
2	28370000	28380000	evm.model.chr2.1150.1:50Kb:0.051:0.00049:17:45
2	28370000	28380000	evm.model.chr2.1151.4:50Kb:0.051:0.00049:17:45
2	28370000	28380000	evm.model.chr2.1151.3:50Kb:0.051:0.00049:17:45
2	28370000	28380000	evm.model.chr2.1151.2:50Kb:0.051:0.00049:17:45
2	28370000	28380000	evm.model.chr2.1151.1:50Kb:0.051:0.00049:17:45
2	28370000	28380000	evm.model.chr2.1152.4:50Kb:0.051:0.00049:17:45
2	28370000	28380000	evm.model.chr2.1152.3:50Kb:0.051:0.00049:17:45
2	28370000	28380000	evm.model.chr2.1152.2:50Kb:0.051:0.00049:17:45
2	28370000	28380000	evm.model.chr2.1152.1:50Kb:0.051:0.00049:17:45
2	28370000	28380000	evm.model.chr2.1153.4:50Kb:0.051:0.00049:17:45
2	28370000	28380000	evm.model.chr2.1153.3:50Kb:0.051:0.00049:17:45
2	28370000	28380000	evm.model.chr2.1153.2:50Kb:0.051:0.00049:17:45
2	28480000	28490000	evm.model.chr2.1166.4:20Kb:4.4e-13:6.3e-15:38:1e+02
2	28480000	28490000	evm.model.chr2.1166.3:20Kb:4.4e-13:6.3e-15:38:1e+02
2	28480000	28490000	evm.model.chr2.1166.2:20Kb:4.4e-13:6.3e-15:38:1e+02
2	28590000	28600000	evm.model.chr2.1189.4:-110Kb:2.7e-09:1.3e-11:3:57
2	28590000	28600000	evm.model.chr2.1189.3:-110Kb:2.7e-09:1.3e-11:3:57
2	28590000	28600000	evm.model.chr2.1189.2:-110Kb:2.7e-09:1.3e-11:3:57
2	28590000	28600000	evm.model.chr2.1189.1:-110Kb:2.7e-09:1.3e-11:3:57
2	28610000	28620000	evm.model.chr2.1182.4:20Kb:6.8e-05:1.3e-06:7.2:46
2	28610000	28620000	evm.model.chr2.1182.3:20Kb:6.8e-05:1.3e-06:7.2:46
2	28610000	28620000	evm.model.chr2.1182.2:20Kb:6.8e-05:1.3e-06:7.2:46
2	28610000	28620000	evm.model.chr2.1182.1:20Kb:6.8e-05:1.3e-06:7.2:46
2	28620000	28630000	evm.model.chr2.1182.4:30Kb:2.3e-08:2.2e-10:5.9:57
2	28620000	28630000	evm.model.chr2.1182.3:30Kb:2.3e-08:2.2e-10:5.9:57
2	28620000	28630000	evm.model.chr2.1182.2:30Kb:2.3e-08:2.2e-10:5.9:57
2	28620000	28630000	evm.model.chr2.1182.1:30Kb:2.3e-08:2.2e-10:5.9:57
2	28680000	28690000	evm.model.chr2.1182.4:90Kb:5e-08:7.3e-10:3.3:53
2	28680000	28690000	evm.model.chr2.1182.3:90Kb:5e-08:7.3e-10:3.3:53
2	28680000	28690000	evm.model.chr2.1182.2:90Kb:5e-08:7.3e-10:3.3:53
2	28680000	28690000	evm.model.chr2.1182.1:90Kb:5e-08:7.3e-10:3.3:53
2	28700000	28710000	evm.model.chr2.1182.4:110Kb:2.3e-09:1.1e-11:3:57
2	28700000	28710000	evm.model.chr2.1182.3:110Kb:2.3e-09:1.1e-11:3:57
2	28700000	28710000	evm.model.chr2.1182.2:110Kb:2.3e-09:1.1e-11:3:57
2	28700000	28710000	evm.model.chr2.1182.1:110Kb:2.3e-09:1.1e-11:3:57
2	29110000	29120000	evm.model.chr2.1238.4:-80Kb:0.00023:2.3e-06:10:47
2	29110000	29120000	evm.model.chr2.1238.3:-80Kb:0.00023:2.3e-06:10:47
2	29110000	29120000	evm.model.chr2.1238.2:-80Kb:0.00023:2.3e-06:10:47
2	29110000	29120000	evm.model.chr2.1238.1:-80Kb:0.00023:2.3e-06:10:47
2	29140000	29150000	evm.model.chr2.1238.4:-50Kb:0.0068:0.0001:15:45
2	29140000	29150000	evm.model.chr2.1238.3:-50Kb:0.0068:0.0001:15:45
2	29140000	29150000	evm.model.chr2.1238.2:-50Kb:0.0068:0.0001:15:45
2	29140000	29150000	evm.model.chr2.1238.1:-50Kb:0.0068:0.0001:15:45
2	29170000	29180000	evm.model.chr2.1238.4:-20Kb:2.3e-06:1.1e-08:30:75
2	29170000	29180000	evm.model.chr2.1238.3:-20Kb:2.3e-06:1.1e-08:30:75
2	29170000	29180000	evm.model.chr2.1238.2:-20Kb:2.3e-06:1.1e-08:30:75
2	29170000	29180000	evm.model.chr2.1238.1:-20Kb:2.3e-06:1.1e-08:30:75
2	29170000	29180000	evm.model.chr2.1233.4:60Kb:1.3e-06:6.2e-09:13:59
2	29170000	29180000	evm.model.chr2.1233.3:60Kb:1.3e-06:6.2e-09:13:59
2	29170000	29180000	evm.model.chr2.1233.2:60Kb:1.3e-06:6.2e-09:13:59
2	29170000	29180000	evm.model.chr2.1233.1:60Kb:1.3e-06:6.2e-09:13:59
2	29190000	29200000	evm.model.chr2.1233.4:80Kb:0.00022:2.2e-06:10:47
2	29190000	29200000	evm.model.chr2.1233.3:80Kb:0.00022:2.2e-06:10:47
2	29190000	29200000	evm.model.chr2.1233.2:80Kb:0.00022:2.2e-06:10:47
2	29190000	29200000	evm.model.chr2.1233.1:80Kb:0.00022:2.2e-06:10:47
2	29190000	29200000	evm.model.chr2.1244.4:-90Kb:0.084:0.0012:9.3:34
2	29190000	29200000	evm.model.chr2.1244.3:-90Kb:0.084:0.0012:9.3:34
2	29190000	29200000	evm.model.chr2.1244.2:-90Kb:0.084:0.0012:9.3:34
2	29190000	29200000	evm.model.chr2.1244.1:-90Kb:0.084:0.0012:9.3:34
2	29280000	29290000	evm.model.chr2.1238.4:90Kb:0.061:0.0012:9.3:34
2	29280000	29290000	evm.model.chr2.1238.3:90Kb:0.061:0.0012:9.3:34
2	29280000	29290000	evm.model.chr2.1238.2:90Kb:0.061:0.0012:9.3:34
2	29280000	29290000	evm.model.chr2.1238.1:90Kb:0.061:0.0012:9.3:34
2	29720000	29730000	evm.model.chr2.1272.4:-100Kb:0.0001:1e-06:8.6:42
2	29720000	29730000	evm.model.chr2.1272.3:-100Kb:0.0001:1e-06:8.6:42
2	29720000	29730000	evm.model.chr2.1272.2:-100Kb:0.0001:1e-06:8.6:42
2	29720000	29730000	evm.model.chr2.1272.1:-100Kb:0.0001:1e-06:8.6:42
2	29750000	29760000	evm.model.chr2.1272.4:-70Kb:0.032:0.00063:11:34
2	29750000	29760000	evm.model.chr2.1272.3:-70Kb:0.032:0.00063:11:34
2	29750000	29760000	evm.model.chr2.1272.2:-70Kb:0.032:0.00063:11:34
2	29750000	29760000	evm.model.chr2.1272.1:-70Kb:0.032:0.00063:11:34
2	29980000	29990000	evm.model.chr2.1284.1:-20Kb:0.004:2e-05:42:70
2	30010000	30020000	evm.model.chr2.1292.4:-70Kb:0.00015:2.9e-06:14:44
2	30010000	30020000	evm.model.chr2.1292.3:-70Kb:0.00015:2.9e-06:14:44
2	30010000	30020000	evm.model.chr2.1292.2:-70Kb:0.00015:2.9e-06:14:44
2	30010000	30020000	evm.model.chr2.1292.1:-70Kb:0.00015:2.9e-06:14:44
2	30080000	30090000	evm.model.chr2.1296.4:-30Kb:0:0:29:1.1e+02
2	30080000	30090000	evm.model.chr2.1296.3:-30Kb:0:0:29:1.1e+02
2	30080000	30090000	evm.model.chr2.1296.2:-30Kb:0:0:29:1.1e+02
2	30080000	30090000	evm.model.chr2.1296.1:-30Kb:0:0:29:1.1e+02
2	30080000	30090000	evm.model.chr2.1297.4:-30Kb:0:0:29:1.1e+02
2	30080000	30090000	evm.model.chr2.1297.3:-30Kb:0:0:29:1.1e+02
2	30080000	30090000	evm.model.chr2.1297.2:-30Kb:0:0:29:1.1e+02
2	30080000	30090000	evm.model.chr2.1297.1:-30Kb:0:0:29:1.1e+02
2	30080000	30090000	evm.model.chr2.1298.1:-40Kb:2.3e-14:1.1e-16:23:78
2	30080000	30090000	evm.model.chr2.1299.4:-40Kb:2.3e-14:1.1e-16:23:78
2	30080000	30090000	evm.model.chr2.1298.4:-50Kb:6.5e-05:3.1e-07:19:52
2	30080000	30090000	evm.model.chr2.1298.3:-50Kb:6.5e-05:3.1e-07:19:52
2	30080000	30090000	evm.model.chr2.1298.2:-50Kb:6.5e-05:3.1e-07:19:52
2	30080000	30090000	evm.model.chr2.1299.3:-50Kb:6.5e-05:3.1e-07:19:52
2	30080000	30090000	evm.model.chr2.1299.2:-50Kb:6.5e-05:3.1e-07:19:52
2	30080000	30090000	evm.model.chr2.1299.1:-50Kb:6.5e-05:3.1e-07:19:52
2	30080000	30090000	evm.model.chr2.1284.4:70Kb:0.00028:2.8e-06:14:44
2	30080000	30090000	evm.model.chr2.1284.3:70Kb:0.00028:2.8e-06:14:44
2	30080000	30090000	evm.model.chr2.1284.2:70Kb:0.00028:2.8e-06:14:44
2	30080000	30090000	evm.model.chr2.1287.4:70Kb:0.00028:2.8e-06:14:44
2	30110000	30120000	evm.model.chr2.1292.4:30Kb:0:0:29:1.1e+02
2	30110000	30120000	evm.model.chr2.1292.3:30Kb:0:0:29:1.1e+02
2	30110000	30120000	evm.model.chr2.1292.2:30Kb:0:0:29:1.1e+02
2	30110000	30120000	evm.model.chr2.1292.1:30Kb:0:0:29:1.1e+02
2	30120000	30130000	evm.model.chr2.1292.4:40Kb:1.1e-14:1.1e-16:23:78
2	30120000	30130000	evm.model.chr2.1292.3:40Kb:1.1e-14:1.1e-16:23:78
2	30120000	30130000	evm.model.chr2.1292.2:40Kb:1.1e-14:1.1e-16:23:78
2	30120000	30130000	evm.model.chr2.1292.1:40Kb:1.1e-14:1.1e-16:23:78
2	30120000	30130000	evm.model.chr2.1284.4:110Kb:0.077:0.0011:9.4:30
2	30120000	30130000	evm.model.chr2.1284.3:110Kb:0.077:0.0011:9.4:30
2	30120000	30130000	evm.model.chr2.1284.2:110Kb:0.077:0.0011:9.4:30
2	30120000	30130000	evm.model.chr2.1287.4:110Kb:0.077:0.0011:9.4:30
2	30130000	30140000	evm.model.chr2.1292.4:50Kb:2.2e-05:3.2e-07:19:52
2	30130000	30140000	evm.model.chr2.1292.3:50Kb:2.2e-05:3.2e-07:19:52
2	30130000	30140000	evm.model.chr2.1292.2:50Kb:2.2e-05:3.2e-07:19:52
2	30130000	30140000	evm.model.chr2.1292.1:50Kb:2.2e-05:3.2e-07:19:52
2	30170000	30180000	evm.model.chr2.1307.1:-30Kb:1.1e-08:1.6e-10:29:71
2	30170000	30180000	evm.model.chr2.1308.4:-40Kb:0:0:23:81
2	30170000	30180000	evm.model.chr2.1308.3:-40Kb:0:0:23:81
2	30170000	30180000	evm.model.chr2.1308.2:-40Kb:0:0:23:81
2	30170000	30180000	evm.model.chr2.1308.1:-40Kb:0:0:23:81
2	30170000	30180000	evm.model.chr2.1309.4:-40Kb:0:0:23:81
2	30170000	30180000	evm.model.chr2.1309.3:-40Kb:0:0:23:81
2	30170000	30180000	evm.model.chr2.1309.2:-40Kb:0:0:23:81
2	30170000	30180000	evm.model.chr2.1309.1:-40Kb:0:0:23:81
2	30180000	30190000	evm.model.chr2.1307.1:-20Kb:3.3e-07:6.6e-09:42:79
2	30180000	30190000	evm.model.chr2.1308.4:-30Kb:0:0:29:85
2	30180000	30190000	evm.model.chr2.1308.3:-30Kb:0:0:29:85
2	30180000	30190000	evm.model.chr2.1308.2:-30Kb:0:0:29:85
2	30180000	30190000	evm.model.chr2.1308.1:-30Kb:0:0:29:85
2	30180000	30190000	evm.model.chr2.1309.4:-30Kb:0:0:29:85
2	30180000	30190000	evm.model.chr2.1309.3:-30Kb:0:0:29:85
2	30180000	30190000	evm.model.chr2.1309.2:-30Kb:0:0:29:85
2	30180000	30190000	evm.model.chr2.1309.1:-30Kb:0:0:29:85
2	30190000	30200000	evm.model.chr2.1308.4:-20Kb:0.0013:2.6e-05:42:68
2	30190000	30200000	evm.model.chr2.1308.3:-20Kb:0.0013:2.6e-05:42:68
2	30190000	30200000	evm.model.chr2.1308.2:-20Kb:0.0013:2.6e-05:42:68
2	30190000	30200000	evm.model.chr2.1308.1:-20Kb:0.0013:2.6e-05:42:68
2	30190000	30200000	evm.model.chr2.1309.4:-20Kb:0.0013:2.6e-05:42:68
2	30190000	30200000	evm.model.chr2.1309.3:-20Kb:0.0013:2.6e-05:42:68
2	30190000	30200000	evm.model.chr2.1309.2:-20Kb:0.0013:2.6e-05:42:68
2	30190000	30200000	evm.model.chr2.1309.1:-20Kb:0.0013:2.6e-05:42:68
2	30200000	30210000	evm.model.chr2.1304.4:20Kb:3.4e-07:6.6e-09:42:79
2	30200000	30210000	evm.model.chr2.1304.3:20Kb:3.4e-07:6.6e-09:42:79
2	30200000	30210000	evm.model.chr2.1304.2:20Kb:3.4e-07:6.6e-09:42:79
2	30200000	30210000	evm.model.chr2.1304.1:20Kb:3.4e-07:6.6e-09:42:79
2	30210000	30220000	evm.model.chr2.1306.4:20Kb:0.0018:2.7e-05:42:68
2	30210000	30220000	evm.model.chr2.1306.3:20Kb:0.0018:2.7e-05:42:68
2	30210000	30220000	evm.model.chr2.1306.2:20Kb:0.0018:2.7e-05:42:68
2	30210000	30220000	evm.model.chr2.1306.1:20Kb:0.0018:2.7e-05:42:68
2	30210000	30220000	evm.model.chr2.1307.4:20Kb:0.0018:2.7e-05:42:68
2	30210000	30220000	evm.model.chr2.1307.3:20Kb:0.0018:2.7e-05:42:68
2	30210000	30220000	evm.model.chr2.1307.2:20Kb:0.0018:2.7e-05:42:68
2	30210000	30220000	evm.model.chr2.1304.4:30Kb:0:0:29:85
2	30210000	30220000	evm.model.chr2.1304.3:30Kb:0:0:29:85
2	30210000	30220000	evm.model.chr2.1304.2:30Kb:0:0:29:85
2	30210000	30220000	evm.model.chr2.1304.1:30Kb:0:0:29:85
2	30340000	30350000	evm.model.chr2.1308.4:130Kb:0.067:0.0017:8.1:27
2	30340000	30350000	evm.model.chr2.1308.3:130Kb:0.067:0.0017:8.1:27
2	30340000	30350000	evm.model.chr2.1308.2:130Kb:0.067:0.0017:8.1:27
2	30340000	30350000	evm.model.chr2.1308.1:130Kb:0.067:0.0017:8.1:27
2	30340000	30350000	evm.model.chr2.1309.4:130Kb:0.067:0.0017:8.1:27
2	30340000	30350000	evm.model.chr2.1309.3:130Kb:0.067:0.0017:8.1:27
2	30340000	30350000	evm.model.chr2.1309.2:130Kb:0.067:0.0017:8.1:27
2	30340000	30350000	evm.model.chr2.1309.1:130Kb:0.067:0.0017:8.1:27
2	30340000	30350000	evm.model.chr2.1307.1:140Kb:0.062:0.0015:7.6:27
2	30370000	30380000	evm.model.chr2.1308.4:160Kb:0.088:0.0026:6.7:25
2	30370000	30380000	evm.model.chr2.1308.3:160Kb:0.088:0.0026:6.7:25
2	30370000	30380000	evm.model.chr2.1308.2:160Kb:0.088:0.0026:6.7:25
2	30370000	30380000	evm.model.chr2.1308.1:160Kb:0.088:0.0026:6.7:25
2	30370000	30380000	evm.model.chr2.1309.4:160Kb:0.088:0.0026:6.7:25
2	30370000	30380000	evm.model.chr2.1309.3:160Kb:0.088:0.0026:6.7:25
2	30370000	30380000	evm.model.chr2.1309.2:160Kb:0.088:0.0026:6.7:25
2	30370000	30380000	evm.model.chr2.1309.1:160Kb:0.088:0.0026:6.7:25
2	30660000	30670000	evm.model.chr2.1325.2:-50Kb:1.4e-09:6.9e-12:19:67
2	30660000	30670000	evm.model.chr2.1325.1:-50Kb:1.4e-09:6.9e-12:19:67
2	30690000	30700000	evm.model.chr2.1325.2:-20Kb:0.00054:5.2e-06:42:73
2	30690000	30700000	evm.model.chr2.1325.1:-20Kb:0.00054:5.2e-06:42:73
2	30710000	30720000	evm.model.chr2.1323.4:50Kb:9.2e-10:9.1e-12:19:67
2	30710000	30720000	evm.model.chr2.1323.3:50Kb:9.2e-10:9.1e-12:19:67
2	30710000	30720000	evm.model.chr2.1323.2:50Kb:9.2e-10:9.1e-12:19:67
2	30710000	30720000	evm.model.chr2.1323.1:50Kb:9.2e-10:9.1e-12:19:67
2	30800000	30810000	evm.model.chr2.1323.4:140Kb:0.035:0.00051:7.6:31
2	30800000	30810000	evm.model.chr2.1323.3:140Kb:0.035:0.00051:7.6:31
2	30800000	30810000	evm.model.chr2.1323.2:140Kb:0.035:0.00051:7.6:31
2	30800000	30810000	evm.model.chr2.1323.1:140Kb:0.035:0.00051:7.6:31
2	31500000	31510000	evm.model.chr2.1372.4:-30Kb:1.2e-06:1.7e-08:26:66
2	31500000	31510000	evm.model.chr2.1372.3:-30Kb:1.2e-06:1.7e-08:26:66
2	31500000	31510000	evm.model.chr2.1372.2:-30Kb:1.2e-06:1.7e-08:26:66
2	31500000	31510000	evm.model.chr2.1372.1:-30Kb:1.2e-06:1.7e-08:26:66
2	31840000	31850000	evm.model.chr2.1382.4:50Kb:0.034:0.00033:13:37
2	31840000	31850000	evm.model.chr2.1382.3:50Kb:0.034:0.00033:13:37
2	31840000	31850000	evm.model.chr2.1382.2:50Kb:0.034:0.00033:13:37
2	31840000	31850000	evm.model.chr2.1382.1:50Kb:0.034:0.00033:13:37
2	33310000	33320000	evm.model.chr2.1427.4:-20Kb:0.019:0.00027:36:60
2	33310000	33320000	evm.model.chr2.1427.3:-20Kb:0.019:0.00027:36:60
2	33310000	33320000	evm.model.chr2.1427.2:-20Kb:0.019:0.00027:36:60
2	33310000	33320000	evm.model.chr2.1428.4:-40Kb:7.1e-05:1e-06:20:52
2	33310000	33320000	evm.model.chr2.1428.3:-40Kb:7.1e-05:1e-06:20:52
2	33340000	33350000	evm.model.chr2.1427.1:20Kb:0.092:0.0018:36:56
2	33390000	33400000	evm.model.chr2.1428.4:40Kb:3.3e-06:3.2e-08:20:56
2	33390000	33400000	evm.model.chr2.1428.3:40Kb:3.3e-06:3.2e-08:20:56
2	33390000	33400000	evm.model.chr2.1427.1:70Kb:0.019:0.00026:12:35
2	33430000	33440000	evm.model.chr2.1437.4:-20Kb:0.0095:9.2e-05:36:62
2	33430000	33440000	evm.model.chr2.1437.3:-20Kb:0.0095:9.2e-05:36:62
2	33430000	33440000	evm.model.chr2.1437.2:-20Kb:0.0095:9.2e-05:36:62
2	33430000	33440000	evm.model.chr2.1440.1:-20Kb:0.0095:9.2e-05:36:62
2	33430000	33440000	evm.model.chr2.1441.4:-30Kb:0.025:0.0014:25:46
2	33430000	33440000	evm.model.chr2.1441.3:-30Kb:0.025:0.0014:25:46
2	33430000	33440000	evm.model.chr2.1441.2:-30Kb:0.025:0.0014:25:46
2	33430000	33440000	evm.model.chr2.1441.1:-30Kb:0.025:0.0014:25:46
2	33430000	33440000	evm.model.chr2.1440.4:-30Kb:0.025:0.0014:25:46
2	33430000	33440000	evm.model.chr2.1440.3:-30Kb:0.025:0.0014:25:46
2	33430000	33440000	evm.model.chr2.1440.2:-30Kb:0.025:0.0014:25:46
2	33450000	33460000	evm.model.chr2.1433.4:20Kb:0.0091:8.9e-05:36:62
2	33450000	33460000	evm.model.chr2.1433.3:20Kb:0.0091:8.9e-05:36:62
2	33450000	33460000	evm.model.chr2.1433.2:20Kb:0.0091:8.9e-05:36:62
2	33450000	33460000	evm.model.chr2.1435.4:20Kb:0.0091:8.9e-05:36:62
2	33450000	33460000	evm.model.chr2.1435.3:20Kb:0.0091:8.9e-05:36:62
2	33450000	33460000	evm.model.chr2.1435.2:20Kb:0.0091:8.9e-05:36:62
2	33450000	33460000	evm.model.chr2.1435.1:20Kb:0.0091:8.9e-05:36:62
2	33460000	33470000	evm.model.chr2.1447.4:-60Kb:1.8e-06:2.6e-08:14:51
2	33460000	33470000	evm.model.chr2.1447.3:-60Kb:1.8e-06:2.6e-08:14:51
2	33460000	33470000	evm.model.chr2.1447.2:-60Kb:1.8e-06:2.6e-08:14:51
2	33460000	33470000	evm.model.chr2.1447.1:-60Kb:1.8e-06:2.6e-08:14:51
2	33480000	33490000	evm.model.chr2.1441.4:20Kb:3.6e-09:3.7e-11:36:80
2	33480000	33490000	evm.model.chr2.1441.3:20Kb:3.6e-09:3.7e-11:36:80
2	33480000	33490000	evm.model.chr2.1441.2:20Kb:3.6e-09:3.7e-11:36:80
2	33480000	33490000	evm.model.chr2.1441.1:20Kb:3.6e-09:3.7e-11:36:80
2	33480000	33490000	evm.model.chr2.1440.4:20Kb:3.6e-09:3.7e-11:36:80
2	33480000	33490000	evm.model.chr2.1440.3:20Kb:3.6e-09:3.7e-11:36:80
2	33480000	33490000	evm.model.chr2.1440.2:20Kb:3.6e-09:3.7e-11:36:80
2	33490000	33500000	evm.model.chr2.1441.4:30Kb:0.0021:8.5e-05:25:51
2	33490000	33500000	evm.model.chr2.1441.3:30Kb:0.0021:8.5e-05:25:51
2	33490000	33500000	evm.model.chr2.1441.2:30Kb:0.0021:8.5e-05:25:51
2	33490000	33500000	evm.model.chr2.1441.1:30Kb:0.0021:8.5e-05:25:51
2	33490000	33500000	evm.model.chr2.1440.4:30Kb:0.0021:8.5e-05:25:51
2	33490000	33500000	evm.model.chr2.1440.3:30Kb:0.0021:8.5e-05:25:51
2	33490000	33500000	evm.model.chr2.1440.2:30Kb:0.0021:8.5e-05:25:51
2	33500000	33510000	evm.model.chr2.1441.4:40Kb:0.0021:9.9e-05:20:45
2	33500000	33510000	evm.model.chr2.1441.3:40Kb:0.0021:9.9e-05:20:45
2	33500000	33510000	evm.model.chr2.1441.2:40Kb:0.0021:9.9e-05:20:45
2	33500000	33510000	evm.model.chr2.1441.1:40Kb:0.0021:9.9e-05:20:45
2	33500000	33510000	evm.model.chr2.1440.4:40Kb:0.0021:9.9e-05:20:45
2	33500000	33510000	evm.model.chr2.1440.3:40Kb:0.0021:9.9e-05:20:45
2	33500000	33510000	evm.model.chr2.1440.2:40Kb:0.0021:9.9e-05:20:45
2	33510000	33520000	evm.model.chr2.1441.4:50Kb:6.8e-05:2.4e-06:16:47
2	33510000	33520000	evm.model.chr2.1441.3:50Kb:6.8e-05:2.4e-06:16:47
2	33510000	33520000	evm.model.chr2.1441.2:50Kb:6.8e-05:2.4e-06:16:47
2	33510000	33520000	evm.model.chr2.1441.1:50Kb:6.8e-05:2.4e-06:16:47
2	33510000	33520000	evm.model.chr2.1440.4:50Kb:6.8e-05:2.4e-06:16:47
2	33510000	33520000	evm.model.chr2.1440.3:50Kb:6.8e-05:2.4e-06:16:47
2	33510000	33520000	evm.model.chr2.1440.2:50Kb:6.8e-05:2.4e-06:16:47
2	33520000	33530000	evm.model.chr2.1441.4:60Kb:5.9e-07:1.5e-08:14:51
2	33520000	33530000	evm.model.chr2.1441.3:60Kb:5.9e-07:1.5e-08:14:51
2	33520000	33530000	evm.model.chr2.1441.2:60Kb:5.9e-07:1.5e-08:14:51
2	33520000	33530000	evm.model.chr2.1441.1:60Kb:5.9e-07:1.5e-08:14:51
2	33520000	33530000	evm.model.chr2.1440.4:60Kb:5.9e-07:1.5e-08:14:51
2	33520000	33530000	evm.model.chr2.1440.3:60Kb:5.9e-07:1.5e-08:14:51
2	33520000	33530000	evm.model.chr2.1440.2:60Kb:5.9e-07:1.5e-08:14:51
2	33530000	33540000	evm.model.chr2.1441.4:70Kb:2.1e-06:6.4e-08:12:48
2	33530000	33540000	evm.model.chr2.1441.3:70Kb:2.1e-06:6.4e-08:12:48
2	33530000	33540000	evm.model.chr2.1441.2:70Kb:2.1e-06:6.4e-08:12:48
2	33530000	33540000	evm.model.chr2.1441.1:70Kb:2.1e-06:6.4e-08:12:48
2	33530000	33540000	evm.model.chr2.1440.4:70Kb:2.1e-06:6.4e-08:12:48
2	33530000	33540000	evm.model.chr2.1440.3:70Kb:2.1e-06:6.4e-08:12:48
2	33530000	33540000	evm.model.chr2.1440.2:70Kb:2.1e-06:6.4e-08:12:48
2	33540000	33550000	evm.model.chr2.1441.4:80Kb:1.3e-08:2e-10:11:53
2	33540000	33550000	evm.model.chr2.1441.3:80Kb:1.3e-08:2e-10:11:53
2	33540000	33550000	evm.model.chr2.1441.2:80Kb:1.3e-08:2e-10:11:53
2	33540000	33550000	evm.model.chr2.1441.1:80Kb:1.3e-08:2e-10:11:53
2	33540000	33550000	evm.model.chr2.1440.4:80Kb:1.3e-08:2e-10:11:53
2	33540000	33550000	evm.model.chr2.1440.3:80Kb:1.3e-08:2e-10:11:53
2	33540000	33550000	evm.model.chr2.1440.2:80Kb:1.3e-08:2e-10:11:53
2	33550000	33560000	evm.model.chr2.1441.4:90Kb:2e-07:4.1e-09:9.5:49
2	33550000	33560000	evm.model.chr2.1441.3:90Kb:2e-07:4.1e-09:9.5:49
2	33550000	33560000	evm.model.chr2.1441.2:90Kb:2e-07:4.1e-09:9.5:49
2	33550000	33560000	evm.model.chr2.1441.1:90Kb:2e-07:4.1e-09:9.5:49
2	33550000	33560000	evm.model.chr2.1440.4:90Kb:2e-07:4.1e-09:9.5:49
2	33550000	33560000	evm.model.chr2.1440.3:90Kb:2e-07:4.1e-09:9.5:49
2	33550000	33560000	evm.model.chr2.1440.2:90Kb:2e-07:4.1e-09:9.5:49
2	33610000	33620000	evm.model.chr2.1441.4:150Kb:0.0064:0.00033:6.1:29
2	33610000	33620000	evm.model.chr2.1441.3:150Kb:0.0064:0.00033:6.1:29
2	33610000	33620000	evm.model.chr2.1441.2:150Kb:0.0064:0.00033:6.1:29
2	33610000	33620000	evm.model.chr2.1441.1:150Kb:0.0064:0.00033:6.1:29
2	33610000	33620000	evm.model.chr2.1440.4:150Kb:0.0064:0.00033:6.1:29
2	33610000	33620000	evm.model.chr2.1440.3:150Kb:0.0064:0.00033:6.1:29
2	33610000	33620000	evm.model.chr2.1440.2:150Kb:0.0064:0.00033:6.1:29
2	34830000	34840000	evm.model.chr2.1490.4:20Kb:0.026:0.00051:33:56
2	34830000	34840000	evm.model.chr2.1490.3:20Kb:0.026:0.00051:33:56
2	34830000	34840000	evm.model.chr2.1490.2:20Kb:0.026:0.00051:33:56
2	34830000	34840000	evm.model.chr2.1490.1:20Kb:0.026:0.00051:33:56
2	34840000	34850000	evm.model.chr2.1490.4:30Kb:0.021:0.0003:21:46
2	34840000	34850000	evm.model.chr2.1490.3:30Kb:0.021:0.0003:21:46
2	34840000	34850000	evm.model.chr2.1490.2:30Kb:0.021:0.0003:21:46
2	34840000	34850000	evm.model.chr2.1490.1:30Kb:0.021:0.0003:21:46
2	35520000	35530000	evm.model.chr2.1553.4:-840Kb:0:0:1.4:1.1e+02
2	35520000	35530000	evm.model.chr2.1553.3:-840Kb:0:0:1.4:1.1e+02
2	35520000	35530000	evm.model.chr2.1553.2:-840Kb:0:0:1.4:1.1e+02
2	35520000	35530000	evm.model.chr2.1553.1:-840Kb:0:0:1.4:1.1e+02
2	35520000	35530000	evm.model.chr2.1554.4:-840Kb:0:0:1.4:1.1e+02
2	35520000	35530000	evm.model.chr2.1554.3:-840Kb:0:0:1.4:1.1e+02
2	35520000	35530000	evm.model.chr2.1554.2:-840Kb:0:0:1.4:1.1e+02
2	35520000	35530000	evm.model.chr2.1554.1:-840Kb:0:0:1.4:1.1e+02
2	35590000	35600000	evm.model.chr2.1553.4:-770Kb:2.1e-15:1.1e-16:1.4:68
2	35590000	35600000	evm.model.chr2.1553.3:-770Kb:2.1e-15:1.1e-16:1.4:68
2	35590000	35600000	evm.model.chr2.1553.2:-770Kb:2.1e-15:1.1e-16:1.4:68
2	35590000	35600000	evm.model.chr2.1553.1:-770Kb:2.1e-15:1.1e-16:1.4:68
2	35590000	35600000	evm.model.chr2.1554.4:-770Kb:2.1e-15:1.1e-16:1.4:68
2	35590000	35600000	evm.model.chr2.1554.3:-770Kb:2.1e-15:1.1e-16:1.4:68
2	35590000	35600000	evm.model.chr2.1554.2:-770Kb:2.1e-15:1.1e-16:1.4:68
2	35590000	35600000	evm.model.chr2.1554.1:-770Kb:2.1e-15:1.1e-16:1.4:68
2	35600000	35610000	evm.model.chr2.1553.4:-760Kb:0:0:1.4:76
2	35600000	35610000	evm.model.chr2.1553.3:-760Kb:0:0:1.4:76
2	35600000	35610000	evm.model.chr2.1553.2:-760Kb:0:0:1.4:76
2	35600000	35610000	evm.model.chr2.1553.1:-760Kb:0:0:1.4:76
2	35600000	35610000	evm.model.chr2.1554.4:-760Kb:0:0:1.4:76
2	35600000	35610000	evm.model.chr2.1554.3:-760Kb:0:0:1.4:76
2	35600000	35610000	evm.model.chr2.1554.2:-760Kb:0:0:1.4:76
2	35600000	35610000	evm.model.chr2.1554.1:-760Kb:0:0:1.4:76
2	35730000	35740000	evm.model.chr2.1553.4:-630Kb:0:0:1.6:75
2	35730000	35740000	evm.model.chr2.1553.3:-630Kb:0:0:1.6:75
2	35730000	35740000	evm.model.chr2.1553.2:-630Kb:0:0:1.6:75
2	35730000	35740000	evm.model.chr2.1553.1:-630Kb:0:0:1.6:75
2	35730000	35740000	evm.model.chr2.1554.4:-630Kb:0:0:1.6:75
2	35730000	35740000	evm.model.chr2.1554.3:-630Kb:0:0:1.6:75
2	35730000	35740000	evm.model.chr2.1554.2:-630Kb:0:0:1.6:75
2	35730000	35740000	evm.model.chr2.1554.1:-630Kb:0:0:1.6:75
2	35740000	35750000	evm.model.chr2.1537.4:-20Kb:0:0:41:1.4e+02
2	35740000	35750000	evm.model.chr2.1537.3:-20Kb:0:0:41:1.4e+02
2	35740000	35750000	evm.model.chr2.1537.2:-20Kb:0:0:41:1.4e+02
2	35740000	35750000	evm.model.chr2.1537.1:-20Kb:0:0:41:1.4e+02
2	35740000	35750000	evm.model.chr2.1538.4:-20Kb:0:0:41:1.4e+02
2	35740000	35750000	evm.model.chr2.1538.3:-20Kb:0:0:41:1.4e+02
2	35740000	35750000	evm.model.chr2.1538.2:-20Kb:0:0:41:1.4e+02
2	35740000	35750000	evm.model.chr2.1538.1:-20Kb:0:0:41:1.4e+02
2	35780000	35790000	evm.model.chr2.1537.4:20Kb:2.8e-07:5.9e-09:41:88
2	35780000	35790000	evm.model.chr2.1537.3:20Kb:2.8e-07:5.9e-09:41:88
2	35780000	35790000	evm.model.chr2.1537.2:20Kb:2.8e-07:5.9e-09:41:88
2	35780000	35790000	evm.model.chr2.1537.1:20Kb:2.8e-07:5.9e-09:41:88
2	35780000	35790000	evm.model.chr2.1538.4:20Kb:2.8e-07:5.9e-09:41:88
2	35780000	35790000	evm.model.chr2.1538.3:20Kb:2.8e-07:5.9e-09:41:88
2	35780000	35790000	evm.model.chr2.1538.2:20Kb:2.8e-07:5.9e-09:41:88
2	35780000	35790000	evm.model.chr2.1538.1:20Kb:2.8e-07:5.9e-09:41:88
2	35790000	35800000	evm.model.chr2.1537.4:30Kb:4.4e-06:1.1e-07:30:73
2	35790000	35800000	evm.model.chr2.1537.3:30Kb:4.4e-06:1.1e-07:30:73
2	35790000	35800000	evm.model.chr2.1537.2:30Kb:4.4e-06:1.1e-07:30:73
2	35790000	35800000	evm.model.chr2.1537.1:30Kb:4.4e-06:1.1e-07:30:73
2	35790000	35800000	evm.model.chr2.1538.4:30Kb:4.4e-06:1.1e-07:30:73
2	35790000	35800000	evm.model.chr2.1538.3:30Kb:4.4e-06:1.1e-07:30:73
2	35790000	35800000	evm.model.chr2.1538.2:30Kb:4.4e-06:1.1e-07:30:73
2	35790000	35800000	evm.model.chr2.1538.1:30Kb:4.4e-06:1.1e-07:30:73
2	35800000	35810000	evm.model.chr2.1537.4:40Kb:0.047:0.0034:25:47
2	35800000	35810000	evm.model.chr2.1537.3:40Kb:0.047:0.0034:25:47
2	35800000	35810000	evm.model.chr2.1537.2:40Kb:0.047:0.0034:25:47
2	35800000	35810000	evm.model.chr2.1537.1:40Kb:0.047:0.0034:25:47
2	35800000	35810000	evm.model.chr2.1538.4:40Kb:0.047:0.0034:25:47
2	35800000	35810000	evm.model.chr2.1538.3:40Kb:0.047:0.0034:25:47
2	35800000	35810000	evm.model.chr2.1538.2:40Kb:0.047:0.0034:25:47
2	35800000	35810000	evm.model.chr2.1538.1:40Kb:0.047:0.0034:25:47
2	35870000	35880000	evm.model.chr2.1537.4:110Kb:0.00043:2e-05:12:46
2	35870000	35880000	evm.model.chr2.1537.3:110Kb:0.00043:2e-05:12:46
2	35870000	35880000	evm.model.chr2.1537.2:110Kb:0.00043:2e-05:12:46
2	35870000	35880000	evm.model.chr2.1537.1:110Kb:0.00043:2e-05:12:46
2	35870000	35880000	evm.model.chr2.1538.4:110Kb:0.00043:2e-05:12:46
2	35870000	35880000	evm.model.chr2.1538.3:110Kb:0.00043:2e-05:12:46
2	35870000	35880000	evm.model.chr2.1538.2:110Kb:0.00043:2e-05:12:46
2	35870000	35880000	evm.model.chr2.1538.1:110Kb:0.00043:2e-05:12:46
2	35890000	35900000	evm.model.chr2.1553.4:-470Kb:2.1e-15:1.1e-16:1.9:69
2	35890000	35900000	evm.model.chr2.1553.3:-470Kb:2.1e-15:1.1e-16:1.9:69
2	35890000	35900000	evm.model.chr2.1553.2:-470Kb:2.1e-15:1.1e-16:1.9:69
2	35890000	35900000	evm.model.chr2.1553.1:-470Kb:2.1e-15:1.1e-16:1.9:69
2	35890000	35900000	evm.model.chr2.1554.4:-470Kb:2.1e-15:1.1e-16:1.9:69
2	35890000	35900000	evm.model.chr2.1554.3:-470Kb:2.1e-15:1.1e-16:1.9:69
2	35890000	35900000	evm.model.chr2.1554.2:-470Kb:2.1e-15:1.1e-16:1.9:69
2	35890000	35900000	evm.model.chr2.1554.1:-470Kb:2.1e-15:1.1e-16:1.9:69
2	35910000	35920000	evm.model.chr2.1537.4:150Kb:0.0072:0.00042:9.6:37
2	35910000	35920000	evm.model.chr2.1537.3:150Kb:0.0072:0.00042:9.6:37
2	35910000	35920000	evm.model.chr2.1537.2:150Kb:0.0072:0.00042:9.6:37
2	35910000	35920000	evm.model.chr2.1537.1:150Kb:0.0072:0.00042:9.6:37
2	35910000	35920000	evm.model.chr2.1538.4:150Kb:0.0072:0.00042:9.6:37
2	35910000	35920000	evm.model.chr2.1538.3:150Kb:0.0072:0.00042:9.6:37
2	35910000	35920000	evm.model.chr2.1538.2:150Kb:0.0072:0.00042:9.6:37
2	35910000	35920000	evm.model.chr2.1538.1:150Kb:0.0072:0.00042:9.6:37
2	36040000	36050000	evm.model.chr2.1537.4:280Kb:0.076:0.0059:6.1:27
2	36040000	36050000	evm.model.chr2.1537.3:280Kb:0.076:0.0059:6.1:27
2	36040000	36050000	evm.model.chr2.1537.2:280Kb:0.076:0.0059:6.1:27
2	36040000	36050000	evm.model.chr2.1537.1:280Kb:0.076:0.0059:6.1:27
2	36040000	36050000	evm.model.chr2.1538.4:280Kb:0.076:0.0059:6.1:27
2	36040000	36050000	evm.model.chr2.1538.3:280Kb:0.076:0.0059:6.1:27
2	36040000	36050000	evm.model.chr2.1538.2:280Kb:0.076:0.0059:6.1:27
2	36040000	36050000	evm.model.chr2.1538.1:280Kb:0.076:0.0059:6.1:27
2	36050000	36060000	evm.model.chr2.1537.4:290Kb:0.02:0.0013:6:31
2	36050000	36060000	evm.model.chr2.1537.3:290Kb:0.02:0.0013:6:31
2	36050000	36060000	evm.model.chr2.1537.2:290Kb:0.02:0.0013:6:31
2	36050000	36060000	evm.model.chr2.1537.1:290Kb:0.02:0.0013:6:31
2	36050000	36060000	evm.model.chr2.1538.4:290Kb:0.02:0.0013:6:31
2	36050000	36060000	evm.model.chr2.1538.3:290Kb:0.02:0.0013:6:31
2	36050000	36060000	evm.model.chr2.1538.2:290Kb:0.02:0.0013:6:31
2	36050000	36060000	evm.model.chr2.1538.1:290Kb:0.02:0.0013:6:31
2	36060000	36070000	evm.model.chr2.1537.4:300Kb:9.9e-05:3.6e-06:5.8:43
2	36060000	36070000	evm.model.chr2.1537.3:300Kb:9.9e-05:3.6e-06:5.8:43
2	36060000	36070000	evm.model.chr2.1537.2:300Kb:9.9e-05:3.6e-06:5.8:43
2	36060000	36070000	evm.model.chr2.1537.1:300Kb:9.9e-05:3.6e-06:5.8:43
2	36060000	36070000	evm.model.chr2.1538.4:300Kb:9.9e-05:3.6e-06:5.8:43
2	36060000	36070000	evm.model.chr2.1538.3:300Kb:9.9e-05:3.6e-06:5.8:43
2	36060000	36070000	evm.model.chr2.1538.2:300Kb:9.9e-05:3.6e-06:5.8:43
2	36060000	36070000	evm.model.chr2.1538.1:300Kb:9.9e-05:3.6e-06:5.8:43
2	36070000	36080000	evm.model.chr2.1537.4:310Kb:0.00011:4.7e-06:5.7:42
2	36070000	36080000	evm.model.chr2.1537.3:310Kb:0.00011:4.7e-06:5.7:42
2	36070000	36080000	evm.model.chr2.1537.2:310Kb:0.00011:4.7e-06:5.7:42
2	36070000	36080000	evm.model.chr2.1537.1:310Kb:0.00011:4.7e-06:5.7:42
2	36070000	36080000	evm.model.chr2.1538.4:310Kb:0.00011:4.7e-06:5.7:42
2	36070000	36080000	evm.model.chr2.1538.3:310Kb:0.00011:4.7e-06:5.7:42
2	36070000	36080000	evm.model.chr2.1538.2:310Kb:0.00011:4.7e-06:5.7:42
2	36070000	36080000	evm.model.chr2.1538.1:310Kb:0.00011:4.7e-06:5.7:42
2	36090000	36100000	evm.model.chr2.1537.4:330Kb:0.0031:0.00016:5.4:35
2	36090000	36100000	evm.model.chr2.1537.3:330Kb:0.0031:0.00016:5.4:35
2	36090000	36100000	evm.model.chr2.1537.2:330Kb:0.0031:0.00016:5.4:35
2	36090000	36100000	evm.model.chr2.1537.1:330Kb:0.0031:0.00016:5.4:35
2	36090000	36100000	evm.model.chr2.1538.4:330Kb:0.0031:0.00016:5.4:35
2	36090000	36100000	evm.model.chr2.1538.3:330Kb:0.0031:0.00016:5.4:35
2	36090000	36100000	evm.model.chr2.1538.2:330Kb:0.0031:0.00016:5.4:35
2	36090000	36100000	evm.model.chr2.1538.1:330Kb:0.0031:0.00016:5.4:35
2	36120000	36130000	evm.model.chr2.1553.4:-240Kb:0:0:3:80
2	36120000	36130000	evm.model.chr2.1553.3:-240Kb:0:0:3:80
2	36120000	36130000	evm.model.chr2.1553.2:-240Kb:0:0:3:80
2	36120000	36130000	evm.model.chr2.1553.1:-240Kb:0:0:3:80
2	36120000	36130000	evm.model.chr2.1554.4:-240Kb:0:0:3:80
2	36120000	36130000	evm.model.chr2.1554.3:-240Kb:0:0:3:80
2	36120000	36130000	evm.model.chr2.1554.2:-240Kb:0:0:3:80
2	36120000	36130000	evm.model.chr2.1554.1:-240Kb:0:0:3:80
2	36120000	36130000	evm.model.chr2.1537.4:360Kb:0.036:0.0024:5.1:28
2	36120000	36130000	evm.model.chr2.1537.3:360Kb:0.036:0.0024:5.1:28
2	36120000	36130000	evm.model.chr2.1537.2:360Kb:0.036:0.0024:5.1:28
2	36120000	36130000	evm.model.chr2.1537.1:360Kb:0.036:0.0024:5.1:28
2	36120000	36130000	evm.model.chr2.1538.4:360Kb:0.036:0.0024:5.1:28
2	36120000	36130000	evm.model.chr2.1538.3:360Kb:0.036:0.0024:5.1:28
2	36120000	36130000	evm.model.chr2.1538.2:360Kb:0.036:0.0024:5.1:28
2	36120000	36130000	evm.model.chr2.1538.1:360Kb:0.036:0.0024:5.1:28
2	36160000	36170000	evm.model.chr2.1537.4:400Kb:3.3e-05:1e-06:4.7:44
2	36160000	36170000	evm.model.chr2.1537.3:400Kb:3.3e-05:1e-06:4.7:44
2	36160000	36170000	evm.model.chr2.1537.2:400Kb:3.3e-05:1e-06:4.7:44
2	36160000	36170000	evm.model.chr2.1537.1:400Kb:3.3e-05:1e-06:4.7:44
2	36160000	36170000	evm.model.chr2.1538.4:400Kb:3.3e-05:1e-06:4.7:44
2	36160000	36170000	evm.model.chr2.1538.3:400Kb:3.3e-05:1e-06:4.7:44
2	36160000	36170000	evm.model.chr2.1538.2:400Kb:3.3e-05:1e-06:4.7:44
2	36160000	36170000	evm.model.chr2.1538.1:400Kb:3.3e-05:1e-06:4.7:44
2	36260000	36270000	evm.model.chr2.1549.2:-20Kb:0.092:0.0013:14:39
2	36260000	36270000	evm.model.chr2.1549.1:-20Kb:0.092:0.0013:14:39
2	36310000	36320000	evm.model.chr2.1553.4:-50Kb:2.8e-13:1.6e-14:17:78
2	36310000	36320000	evm.model.chr2.1553.3:-50Kb:2.8e-13:1.6e-14:17:78
2	36310000	36320000	evm.model.chr2.1553.2:-50Kb:2.8e-13:1.6e-14:17:78
2	36310000	36320000	evm.model.chr2.1553.1:-50Kb:2.8e-13:1.6e-14:17:78
2	36310000	36320000	evm.model.chr2.1554.4:-50Kb:2.8e-13:1.6e-14:17:78
2	36310000	36320000	evm.model.chr2.1554.3:-50Kb:2.8e-13:1.6e-14:17:78
2	36310000	36320000	evm.model.chr2.1554.2:-50Kb:2.8e-13:1.6e-14:17:78
2	36310000	36320000	evm.model.chr2.1554.1:-50Kb:2.8e-13:1.6e-14:17:78
2	36320000	36330000	evm.model.chr2.1553.4:-40Kb:0:0:21:2.7e+02
2	36320000	36330000	evm.model.chr2.1553.3:-40Kb:0:0:21:2.7e+02
2	36320000	36330000	evm.model.chr2.1553.2:-40Kb:0:0:21:2.7e+02
2	36320000	36330000	evm.model.chr2.1553.1:-40Kb:0:0:21:2.7e+02
2	36320000	36330000	evm.model.chr2.1554.4:-40Kb:0:0:21:2.7e+02
2	36320000	36330000	evm.model.chr2.1554.3:-40Kb:0:0:21:2.7e+02
2	36320000	36330000	evm.model.chr2.1554.2:-40Kb:0:0:21:2.7e+02
2	36320000	36330000	evm.model.chr2.1554.1:-40Kb:0:0:21:2.7e+02
2	36340000	36350000	evm.model.chr2.1553.4:-20Kb:4.7e-08:3.7e-09:39:86
2	36340000	36350000	evm.model.chr2.1553.3:-20Kb:4.7e-08:3.7e-09:39:86
2	36340000	36350000	evm.model.chr2.1553.2:-20Kb:4.7e-08:3.7e-09:39:86
2	36340000	36350000	evm.model.chr2.1553.1:-20Kb:4.7e-08:3.7e-09:39:86
2	36340000	36350000	evm.model.chr2.1554.4:-20Kb:4.7e-08:3.7e-09:39:86
2	36340000	36350000	evm.model.chr2.1554.3:-20Kb:4.7e-08:3.7e-09:39:86
2	36340000	36350000	evm.model.chr2.1554.2:-20Kb:4.7e-08:3.7e-09:39:86
2	36340000	36350000	evm.model.chr2.1554.1:-20Kb:4.7e-08:3.7e-09:39:86
2	36360000	36370000	evm.model.chr2.1552.1:20Kb:3.7e-07:3.5e-09:39:86
2	36360000	36370000	evm.model.chr2.1555.4:-60Kb:6.3e-12:3e-14:14:74
2	36360000	36370000	evm.model.chr2.1555.3:-60Kb:6.3e-12:3e-14:14:74
2	36360000	36370000	evm.model.chr2.1555.2:-60Kb:6.3e-12:3e-14:14:74
2	36360000	36370000	evm.model.chr2.1555.1:-60Kb:6.3e-12:3e-14:14:74
2	36360000	36370000	evm.model.chr2.1556.4:-60Kb:6.3e-12:3e-14:14:74
2	36360000	36370000	evm.model.chr2.1556.3:-60Kb:6.3e-12:3e-14:14:74
2	36360000	36370000	evm.model.chr2.1556.2:-60Kb:6.3e-12:3e-14:14:74
2	36360000	36370000	evm.model.chr2.1556.1:-60Kb:6.3e-12:3e-14:14:74
2	36360000	36370000	evm.model.chr2.1558.4:-90Kb:1.4e-08:6.7e-11:9.7:62
2	36360000	36370000	evm.model.chr2.1558.3:-90Kb:1.4e-08:6.7e-11:9.7:62
2	36360000	36370000	evm.model.chr2.1558.2:-90Kb:1.4e-08:6.7e-11:9.7:62
2	36360000	36370000	evm.model.chr2.1558.1:-90Kb:1.4e-08:6.7e-11:9.7:62
2	36360000	36370000	evm.model.chr2.1559.3:-90Kb:1.4e-08:6.7e-11:9.7:62
2	36360000	36370000	evm.model.chr2.1559.2:-90Kb:1.4e-08:6.7e-11:9.7:62
2	36360000	36370000	evm.model.chr2.1559.1:-90Kb:1.4e-08:6.7e-11:9.7:62
2	36360000	36370000	evm.model.chr2.1563.4:-170Kb:0:0:5.4:86
2	36360000	36370000	evm.model.chr2.1563.3:-170Kb:0:0:5.4:86
2	36360000	36370000	evm.model.chr2.1563.2:-170Kb:0:0:5.4:86
2	36360000	36370000	evm.model.chr2.1563.1:-170Kb:0:0:5.4:86
2	36360000	36370000	evm.model.chr2.1534.4:630Kb:0:0:1.6:75
2	36360000	36370000	evm.model.chr2.1534.3:630Kb:0:0:1.6:75
2	36360000	36370000	evm.model.chr2.1534.2:630Kb:0:0:1.6:75
2	36360000	36370000	evm.model.chr2.1534.1:630Kb:0:0:1.6:75
2	36360000	36370000	evm.model.chr2.1522.4:840Kb:0:0:1.4:1.1e+02
2	36360000	36370000	evm.model.chr2.1523.4:840Kb:0:0:1.4:1.1e+02
2	36360000	36370000	evm.model.chr2.1523.3:840Kb:0:0:1.4:1.1e+02
2	36360000	36370000	evm.model.chr2.1523.2:840Kb:0:0:1.4:1.1e+02
2	36360000	36370000	evm.model.chr2.1523.1:840Kb:0:0:1.4:1.1e+02
2	36380000	36390000	evm.model.chr2.1553.4:20Kb:0.092:0.0082:39:59
2	36380000	36390000	evm.model.chr2.1553.3:20Kb:0.092:0.0082:39:59
2	36380000	36390000	evm.model.chr2.1553.2:20Kb:0.092:0.0082:39:59
2	36380000	36390000	evm.model.chr2.1553.1:20Kb:0.092:0.0082:39:59
2	36380000	36390000	evm.model.chr2.1554.4:20Kb:0.092:0.0082:39:59
2	36380000	36390000	evm.model.chr2.1554.3:20Kb:0.092:0.0082:39:59
2	36380000	36390000	evm.model.chr2.1554.2:20Kb:0.092:0.0082:39:59
2	36380000	36390000	evm.model.chr2.1554.1:20Kb:0.092:0.0082:39:59
2	36410000	36420000	evm.model.chr2.1553.4:50Kb:1.3e-11:8.5e-13:17:74
2	36410000	36420000	evm.model.chr2.1553.3:50Kb:1.3e-11:8.5e-13:17:74
2	36410000	36420000	evm.model.chr2.1553.2:50Kb:1.3e-11:8.5e-13:17:74
2	36410000	36420000	evm.model.chr2.1553.1:50Kb:1.3e-11:8.5e-13:17:74
2	36410000	36420000	evm.model.chr2.1554.4:50Kb:1.3e-11:8.5e-13:17:74
2	36410000	36420000	evm.model.chr2.1554.3:50Kb:1.3e-11:8.5e-13:17:74
2	36410000	36420000	evm.model.chr2.1554.2:50Kb:1.3e-11:8.5e-13:17:74
2	36410000	36420000	evm.model.chr2.1554.1:50Kb:1.3e-11:8.5e-13:17:74
2	36420000	36430000	evm.model.chr2.1553.4:60Kb:5.1e-13:3.2e-14:14:74
2	36420000	36430000	evm.model.chr2.1553.3:60Kb:5.1e-13:3.2e-14:14:74
2	36420000	36430000	evm.model.chr2.1553.2:60Kb:5.1e-13:3.2e-14:14:74
2	36420000	36430000	evm.model.chr2.1553.1:60Kb:5.1e-13:3.2e-14:14:74
2	36420000	36430000	evm.model.chr2.1554.4:60Kb:5.1e-13:3.2e-14:14:74
2	36420000	36430000	evm.model.chr2.1554.3:60Kb:5.1e-13:3.2e-14:14:74
2	36420000	36430000	evm.model.chr2.1554.2:60Kb:5.1e-13:3.2e-14:14:74
2	36420000	36430000	evm.model.chr2.1554.1:60Kb:5.1e-13:3.2e-14:14:74
2	36450000	36460000	evm.model.chr2.1553.4:90Kb:7.4e-10:5.4e-11:9.7:62
2	36450000	36460000	evm.model.chr2.1553.3:90Kb:7.4e-10:5.4e-11:9.7:62
2	36450000	36460000	evm.model.chr2.1553.2:90Kb:7.4e-10:5.4e-11:9.7:62
2	36450000	36460000	evm.model.chr2.1553.1:90Kb:7.4e-10:5.4e-11:9.7:62
2	36450000	36460000	evm.model.chr2.1554.4:90Kb:7.4e-10:5.4e-11:9.7:62
2	36450000	36460000	evm.model.chr2.1554.3:90Kb:7.4e-10:5.4e-11:9.7:62
2	36450000	36460000	evm.model.chr2.1554.2:90Kb:7.4e-10:5.4e-11:9.7:62
2	36450000	36460000	evm.model.chr2.1554.1:90Kb:7.4e-10:5.4e-11:9.7:62
2	36530000	36540000	evm.model.chr2.1553.4:170Kb:0:0:5.4:86
2	36530000	36540000	evm.model.chr2.1553.3:170Kb:0:0:5.4:86
2	36530000	36540000	evm.model.chr2.1553.2:170Kb:0:0:5.4:86
2	36530000	36540000	evm.model.chr2.1553.1:170Kb:0:0:5.4:86
2	36530000	36540000	evm.model.chr2.1554.4:170Kb:0:0:5.4:86
2	36530000	36540000	evm.model.chr2.1554.3:170Kb:0:0:5.4:86
2	36530000	36540000	evm.model.chr2.1554.2:170Kb:0:0:5.4:86
2	36530000	36540000	evm.model.chr2.1554.1:170Kb:0:0:5.4:86
2	36650000	36660000	evm.model.chr2.1553.4:290Kb:0:0:3.3:89
2	36650000	36660000	evm.model.chr2.1553.3:290Kb:0:0:3.3:89
2	36650000	36660000	evm.model.chr2.1553.2:290Kb:0:0:3.3:89
2	36650000	36660000	evm.model.chr2.1553.1:290Kb:0:0:3.3:89
2	36650000	36660000	evm.model.chr2.1554.4:290Kb:0:0:3.3:89
2	36650000	36660000	evm.model.chr2.1554.3:290Kb:0:0:3.3:89
2	36650000	36660000	evm.model.chr2.1554.2:290Kb:0:0:3.3:89
2	36650000	36660000	evm.model.chr2.1554.1:290Kb:0:0:3.3:89
2	36830000	36840000	evm.model.chr2.1553.4:470Kb:0:0:2.1:70
2	36830000	36840000	evm.model.chr2.1553.3:470Kb:0:0:2.1:70
2	36830000	36840000	evm.model.chr2.1553.2:470Kb:0:0:2.1:70
2	36830000	36840000	evm.model.chr2.1553.1:470Kb:0:0:2.1:70
2	36830000	36840000	evm.model.chr2.1554.4:470Kb:0:0:2.1:70
2	36830000	36840000	evm.model.chr2.1554.3:470Kb:0:0:2.1:70
2	36830000	36840000	evm.model.chr2.1554.2:470Kb:0:0:2.1:70
2	36830000	36840000	evm.model.chr2.1554.1:470Kb:0:0:2.1:70
2	36970000	36980000	evm.model.chr2.1566.4:70Kb:0.015:0.00014:12:39
2	36970000	36980000	evm.model.chr2.1566.3:70Kb:0.015:0.00014:12:39
2	36970000	36980000	evm.model.chr2.1566.2:70Kb:0.015:0.00014:12:39
2	36970000	36980000	evm.model.chr2.1566.1:70Kb:0.015:0.00014:12:39
2	36980000	36990000	evm.model.chr2.1566.4:80Kb:0.028:0.00041:11:36
2	36980000	36990000	evm.model.chr2.1566.3:80Kb:0.028:0.00041:11:36
2	36980000	36990000	evm.model.chr2.1566.2:80Kb:0.028:0.00041:11:36
2	36980000	36990000	evm.model.chr2.1566.1:80Kb:0.028:0.00041:11:36
2	37000000	37010000	evm.model.chr2.1572.4:-20Kb:0.043:0.00063:7.6:32
2	37000000	37010000	evm.model.chr2.1572.3:-20Kb:0.043:0.00063:7.6:32
2	37000000	37010000	evm.model.chr2.1572.2:-20Kb:0.043:0.00063:7.6:32
2	37000000	37010000	evm.model.chr2.1572.1:-20Kb:0.043:0.00063:7.6:32
2	37000000	37010000	evm.model.chr2.1573.4:-20Kb:0.043:0.00063:7.6:32
2	37000000	37010000	evm.model.chr2.1573.3:-20Kb:0.043:0.00063:7.6:32
2	37000000	37010000	evm.model.chr2.1573.2:-20Kb:0.043:0.00063:7.6:32
2	37000000	37010000	evm.model.chr2.1573.1:-20Kb:0.043:0.00063:7.6:32
2	37070000	37080000	evm.model.chr2.1572.4:50Kb:0.043:0.00046:11:37
2	37070000	37080000	evm.model.chr2.1572.3:50Kb:0.043:0.00046:11:37
2	37070000	37080000	evm.model.chr2.1572.2:50Kb:0.043:0.00046:11:37
2	37070000	37080000	evm.model.chr2.1572.1:50Kb:0.043:0.00046:11:37
2	37070000	37080000	evm.model.chr2.1573.4:50Kb:0.043:0.00046:11:37
2	37070000	37080000	evm.model.chr2.1573.3:50Kb:0.043:0.00046:11:37
2	37070000	37080000	evm.model.chr2.1573.2:50Kb:0.043:0.00046:11:37
2	37070000	37080000	evm.model.chr2.1573.1:50Kb:0.043:0.00046:11:37
2	37400000	37410000	evm.model.chr2.1584.4:-40Kb:0.0028:2.7e-05:13:40
2	37400000	37410000	evm.model.chr2.1584.3:-40Kb:0.0028:2.7e-05:13:40
2	37400000	37410000	evm.model.chr2.1584.2:-40Kb:0.0028:2.7e-05:13:40
2	37400000	37410000	evm.model.chr2.1584.1:-40Kb:0.0028:2.7e-05:13:40
2	37440000	37450000	evm.model.chr2.1583.4:40Kb:0.0041:2e-05:13:40
2	37440000	37450000	evm.model.chr2.1583.3:40Kb:0.0041:2e-05:13:40
2	37440000	37450000	evm.model.chr2.1583.2:40Kb:0.0041:2e-05:13:40
2	37440000	37450000	evm.model.chr2.1583.1:40Kb:0.0041:2e-05:13:40
2	41360000	41370000	evm.model.chr2.1662.4:-30Kb:0.0094:4.5e-05:21:54
2	41360000	41370000	evm.model.chr2.1662.3:-30Kb:0.0094:4.5e-05:21:54
2	41360000	41370000	evm.model.chr2.1662.2:-30Kb:0.0094:4.5e-05:21:54
2	41360000	41370000	evm.model.chr2.1662.1:-30Kb:0.0094:4.5e-05:21:54
2	41360000	41370000	evm.model.chr2.1663.4:-30Kb:0.0094:4.5e-05:21:54
2	41360000	41370000	evm.model.chr2.1663.3:-30Kb:0.0094:4.5e-05:21:54
2	41360000	41370000	evm.model.chr2.1663.2:-30Kb:0.0094:4.5e-05:21:54
2	41450000	41460000	evm.model.chr2.1665.4:-20Kb:1e-05:1.5e-07:30:70
2	41450000	41460000	evm.model.chr2.1665.3:-20Kb:1e-05:1.5e-07:30:70
2	41450000	41460000	evm.model.chr2.1665.2:-20Kb:1e-05:1.5e-07:30:70
2	41450000	41460000	evm.model.chr2.1665.1:-20Kb:1e-05:1.5e-07:30:70
2	41500000	41510000	evm.model.chr2.1665.4:30Kb:0.0081:0.00016:21:50
2	41500000	41510000	evm.model.chr2.1665.3:30Kb:0.0081:0.00016:21:50
2	41500000	41510000	evm.model.chr2.1665.2:30Kb:0.0081:0.00016:21:50
2	41500000	41510000	evm.model.chr2.1665.1:30Kb:0.0081:0.00016:21:50
2	41510000	41520000	evm.model.chr2.1665.4:40Kb:0.074:0.0018:17:40
2	41510000	41520000	evm.model.chr2.1665.3:40Kb:0.074:0.0018:17:40
2	41510000	41520000	evm.model.chr2.1665.2:40Kb:0.074:0.0018:17:40
2	41510000	41520000	evm.model.chr2.1665.1:40Kb:0.074:0.0018:17:40
2	42880000	42890000	evm.model.chr2.1690.3:20Kb:0:0:36:1.3e+02
2	42880000	42890000	evm.model.chr2.1690.2:20Kb:0:0:36:1.3e+02
2	42880000	42890000	evm.model.chr2.1690.1:20Kb:0:0:36:1.3e+02
2	42890000	42900000	evm.model.chr2.1690.3:30Kb:0:0:25:1e+02
2	42890000	42900000	evm.model.chr2.1690.2:30Kb:0:0:25:1e+02
2	42890000	42900000	evm.model.chr2.1690.1:30Kb:0:0:25:1e+02
2	42900000	42910000	evm.model.chr2.1690.3:40Kb:0:0:19:1e+02
2	42900000	42910000	evm.model.chr2.1690.2:40Kb:0:0:19:1e+02
2	42900000	42910000	evm.model.chr2.1690.1:40Kb:0:0:19:1e+02
2	42910000	42920000	evm.model.chr2.1690.3:50Kb:3.8e-07:7.4e-09:16:55
2	42910000	42920000	evm.model.chr2.1690.2:50Kb:3.8e-07:7.4e-09:16:55
2	42910000	42920000	evm.model.chr2.1690.1:50Kb:3.8e-07:7.4e-09:16:55
2	43160000	43170000	evm.model.chr2.1695.3:50Kb:0.011:5.2e-05:16:41
2	43160000	43170000	evm.model.chr2.1695.2:50Kb:0.011:5.2e-05:16:41
2	43160000	43170000	evm.model.chr2.1695.1:50Kb:0.011:5.2e-05:16:41
2	43240000	43250000	evm.model.chr2.1702.4:-30Kb:2e-08:1.9e-10:25:66
2	43240000	43250000	evm.model.chr2.1702.3:-30Kb:2e-08:1.9e-10:25:66
2	43240000	43250000	evm.model.chr2.1702.2:-30Kb:2e-08:1.9e-10:25:66
2	43240000	43250000	evm.model.chr2.1702.1:-30Kb:2e-08:1.9e-10:25:66
2	43240000	43250000	evm.model.chr2.1703.4:-30Kb:2e-08:1.9e-10:25:66
2	43240000	43250000	evm.model.chr2.1703.3:-30Kb:2e-08:1.9e-10:25:66
2	43420000	43430000	evm.model.chr2.1713.4:20Kb:0.083:0.0012:36:56
2	43420000	43430000	evm.model.chr2.1713.3:20Kb:0.083:0.0012:36:56
2	43420000	43430000	evm.model.chr2.1713.2:20Kb:0.083:0.0012:36:56
2	43420000	43430000	evm.model.chr2.1713.1:20Kb:0.083:0.0012:36:56
2	43420000	43430000	evm.model.chr2.1715.4:20Kb:0.083:0.0012:36:56
2	43420000	43430000	evm.model.chr2.1715.3:20Kb:0.083:0.0012:36:56
2	43420000	43430000	evm.model.chr2.1715.2:20Kb:0.083:0.0012:36:56
2	43420000	43430000	evm.model.chr2.1715.1:20Kb:0.083:0.0012:36:56
2	44100000	44110000	evm.model.chr2.1739.3:20Kb:0.00085:1.2e-05:25:53
2	44100000	44110000	evm.model.chr2.1739.2:20Kb:0.00085:1.2e-05:25:53
2	44100000	44110000	evm.model.chr2.1739.1:20Kb:0.00085:1.2e-05:25:53
2	44220000	44230000	evm.model.chr2.1739.3:140Kb:0.01:0.00021:5.6:29
2	44220000	44230000	evm.model.chr2.1739.2:140Kb:0.01:0.00021:5.6:29
2	44220000	44230000	evm.model.chr2.1739.1:140Kb:0.01:0.00021:5.6:29
2	44380000	44390000	evm.model.chr2.1759.4:-40Kb:8e-12:1.2e-13:18:74
2	44380000	44390000	evm.model.chr2.1759.3:-40Kb:8e-12:1.2e-13:18:74
2	44380000	44390000	evm.model.chr2.1759.2:-40Kb:8e-12:1.2e-13:18:74
2	44380000	44390000	evm.model.chr2.1759.1:-40Kb:8e-12:1.2e-13:18:74
2	44390000	44400000	evm.model.chr2.1759.4:-30Kb:2e-07:3.9e-09:22:67
2	44390000	44400000	evm.model.chr2.1759.3:-30Kb:2e-07:3.9e-09:22:67
2	44390000	44400000	evm.model.chr2.1759.2:-30Kb:2e-07:3.9e-09:22:67
2	44390000	44400000	evm.model.chr2.1759.1:-30Kb:2e-07:3.9e-09:22:67
2	44400000	44410000	evm.model.chr2.1759.4:-20Kb:0.0051:0.00012:32:60
2	44400000	44410000	evm.model.chr2.1759.3:-20Kb:0.0051:0.00012:32:60
2	44400000	44410000	evm.model.chr2.1759.2:-20Kb:0.0051:0.00012:32:60
2	44400000	44410000	evm.model.chr2.1759.1:-20Kb:0.0051:0.00012:32:60
2	44420000	44430000	evm.model.chr2.1758.1:20Kb:0.0092:0.00013:32:60
2	45060000	45070000	evm.model.chr2.1788.4:20Kb:0.084:0.0012:32:55
2	45060000	45070000	evm.model.chr2.1788.3:20Kb:0.084:0.0012:32:55
2	45060000	45070000	evm.model.chr2.1788.2:20Kb:0.084:0.0012:32:55
2	45060000	45070000	evm.model.chr2.1789.2:20Kb:0.084:0.0012:32:55
2	45060000	45070000	evm.model.chr2.1789.1:20Kb:0.084:0.0012:32:55
2	45470000	45480000	evm.model.chr2.1802.4:-40Kb:0.078:0.0011:17:41
2	45470000	45480000	evm.model.chr2.1802.3:-40Kb:0.078:0.0011:17:41
2	45470000	45480000	evm.model.chr2.1802.2:-40Kb:0.078:0.0011:17:41
2	45470000	45480000	evm.model.chr2.1802.1:-40Kb:0.078:0.0011:17:41
2	45540000	45550000	evm.model.chr2.1802.4:30Kb:0.07:0.00068:22:48
2	45540000	45550000	evm.model.chr2.1802.3:30Kb:0.07:0.00068:22:48
2	45540000	45550000	evm.model.chr2.1802.2:30Kb:0.07:0.00068:22:48
2	45540000	45550000	evm.model.chr2.1802.1:30Kb:0.07:0.00068:22:48
2	46910000	46920000	evm.model.chr2.1837.4:-70Kb:2.1e-05:5.2e-07:9.7:46
2	46910000	46920000	evm.model.chr2.1837.3:-70Kb:2.1e-05:5.2e-07:9.7:46
2	46910000	46920000	evm.model.chr2.1837.2:-70Kb:2.1e-05:5.2e-07:9.7:46
2	46910000	46920000	evm.model.chr2.1837.1:-70Kb:2.1e-05:5.2e-07:9.7:46
2	46920000	46930000	evm.model.chr2.1837.4:-60Kb:0:0:12:82
2	46920000	46930000	evm.model.chr2.1837.3:-60Kb:0:0:12:82
2	46920000	46930000	evm.model.chr2.1837.2:-60Kb:0:0:12:82
2	46920000	46930000	evm.model.chr2.1837.1:-60Kb:0:0:12:82
2	46920000	46930000	evm.model.chr2.1838.3:-80Kb:0.046:0.001:9.3:32
2	46920000	46930000	evm.model.chr2.1838.2:-80Kb:0.046:0.001:9.3:32
2	46920000	46930000	evm.model.chr2.1838.1:-80Kb:0.046:0.001:9.3:32
2	46930000	46940000	evm.model.chr2.1837.4:-50Kb:0.00025:8.8e-06:14:46
2	46930000	46940000	evm.model.chr2.1837.3:-50Kb:0.00025:8.8e-06:14:46
2	46930000	46940000	evm.model.chr2.1837.2:-50Kb:0.00025:8.8e-06:14:46
2	46930000	46940000	evm.model.chr2.1837.1:-50Kb:0.00025:8.8e-06:14:46
2	46930000	46940000	evm.model.chr2.1838.3:-70Kb:0.046:0.0011:9.7:33
2	46930000	46940000	evm.model.chr2.1838.2:-70Kb:0.046:0.0011:9.7:33
2	46930000	46940000	evm.model.chr2.1838.1:-70Kb:0.046:0.0011:9.7:33
2	46940000	46950000	evm.model.chr2.1837.4:-40Kb:0.00019:5.5e-06:18:51
2	46940000	46950000	evm.model.chr2.1837.3:-40Kb:0.00019:5.5e-06:18:51
2	46940000	46950000	evm.model.chr2.1837.2:-40Kb:0.00019:5.5e-06:18:51
2	46940000	46950000	evm.model.chr2.1837.1:-40Kb:0.00019:5.5e-06:18:51
2	46950000	46960000	evm.model.chr2.1837.4:-30Kb:1e-09:2e-11:25:74
2	46950000	46960000	evm.model.chr2.1837.3:-30Kb:1e-09:2e-11:25:74
2	46950000	46960000	evm.model.chr2.1837.2:-30Kb:1e-09:2e-11:25:74
2	46950000	46960000	evm.model.chr2.1837.1:-30Kb:1e-09:2e-11:25:74
2	46950000	46960000	evm.model.chr2.1838.3:-50Kb:0.027:0.0004:14:39
2	46950000	46960000	evm.model.chr2.1838.2:-50Kb:0.027:0.0004:14:39
2	46950000	46960000	evm.model.chr2.1838.1:-50Kb:0.027:0.0004:14:39
2	46960000	46970000	evm.model.chr2.1837.4:-20Kb:0.0019:7.5e-05:39:67
2	46960000	46970000	evm.model.chr2.1837.3:-20Kb:0.0019:7.5e-05:39:67
2	46960000	46970000	evm.model.chr2.1837.2:-20Kb:0.0019:7.5e-05:39:67
2	46960000	46970000	evm.model.chr2.1837.1:-20Kb:0.0019:7.5e-05:39:67
2	46970000	46980000	evm.model.chr2.1838.3:-30Kb:3.8e-05:3.8e-07:25:62
2	46970000	46980000	evm.model.chr2.1838.2:-30Kb:3.8e-05:3.8e-07:25:62
2	46970000	46980000	evm.model.chr2.1838.1:-30Kb:3.8e-05:3.8e-07:25:62
2	46980000	46990000	evm.model.chr2.1838.3:-20Kb:0:0:39:1.1e+02
2	46980000	46990000	evm.model.chr2.1838.2:-20Kb:0:0:39:1.1e+02
2	46980000	46990000	evm.model.chr2.1838.1:-20Kb:0:0:39:1.1e+02
2	47000000	47010000	evm.model.chr2.1837.4:20Kb:0:0:39:1.1e+02
2	47000000	47010000	evm.model.chr2.1837.3:20Kb:0:0:39:1.1e+02
2	47000000	47010000	evm.model.chr2.1837.2:20Kb:0:0:39:1.1e+02
2	47000000	47010000	evm.model.chr2.1837.1:20Kb:0:0:39:1.1e+02
2	48520000	48530000	evm.model.chr2.1885.4:-120Kb:0.016:0.00016:8.2:36
2	48520000	48530000	evm.model.chr2.1885.3:-120Kb:0.016:0.00016:8.2:36
2	48520000	48530000	evm.model.chr2.1885.2:-120Kb:0.016:0.00016:8.2:36
2	48520000	48530000	evm.model.chr2.1885.1:-120Kb:0.016:0.00016:8.2:36
2	48530000	48540000	evm.model.chr2.1885.4:-110Kb:0.059:0.00087:8.8:33
2	48530000	48540000	evm.model.chr2.1885.3:-110Kb:0.059:0.00087:8.8:33
2	48530000	48540000	evm.model.chr2.1885.2:-110Kb:0.059:0.00087:8.8:33
2	48530000	48540000	evm.model.chr2.1885.1:-110Kb:0.059:0.00087:8.8:33
2	48670000	48680000	evm.model.chr2.1890.4:-120Kb:0.012:0.00012:8.2:38
2	48890000	48900000	evm.model.chr2.1895.4:-20Kb:0.059:0.00086:13:38
2	48890000	48900000	evm.model.chr2.1895.3:-20Kb:0.059:0.00086:13:38
2	50350000	50360000	evm.model.chr2.1941.4:20Kb:0.017:0.00024:1.3:28
2	50350000	50360000	evm.model.chr2.1941.3:20Kb:0.017:0.00024:1.3:28
2	50350000	50360000	evm.model.chr2.1941.2:20Kb:0.017:0.00024:1.3:28
2	50350000	50360000	evm.model.chr2.1941.1:20Kb:0.017:0.00024:1.3:28
2	50660000	50670000	evm.model.chr2.1950.4:-40Kb:3.4e-07:3.3e-09:17:59
2	50660000	50670000	evm.model.chr2.1950.3:-40Kb:3.4e-07:3.3e-09:17:59
2	50660000	50670000	evm.model.chr2.1950.2:-40Kb:3.4e-07:3.3e-09:17:59
2	50660000	50670000	evm.model.chr2.1951.4:-90Kb:4.2e-05:6.2e-07:8.7:44
2	50660000	50670000	evm.model.chr2.1951.3:-90Kb:4.2e-05:6.2e-07:8.7:44
2	50660000	50670000	evm.model.chr2.1951.2:-90Kb:4.2e-05:6.2e-07:8.7:44
2	50660000	50670000	evm.model.chr2.1951.1:-90Kb:4.2e-05:6.2e-07:8.7:44
2	50690000	50700000	evm.model.chr2.1951.4:-60Kb:0.019:0.00037:12:37
2	50690000	50700000	evm.model.chr2.1951.3:-60Kb:0.019:0.00037:12:37
2	50690000	50700000	evm.model.chr2.1951.2:-60Kb:0.019:0.00037:12:37
2	50690000	50700000	evm.model.chr2.1951.1:-60Kb:0.019:0.00037:12:37
2	50700000	50710000	evm.model.chr2.1949.4:40Kb:1.4e-06:6.7e-09:17:59
2	50700000	50710000	evm.model.chr2.1949.3:40Kb:1.4e-06:6.7e-09:17:59
2	50700000	50710000	evm.model.chr2.1949.2:40Kb:1.4e-06:6.7e-09:17:59
2	50740000	50750000	evm.model.chr2.1950.4:40Kb:0.0015:2.9e-05:17:46
2	50740000	50750000	evm.model.chr2.1950.3:40Kb:0.0015:2.9e-05:17:46
2	50740000	50750000	evm.model.chr2.1950.2:40Kb:0.0015:2.9e-05:17:46
2	50740000	50750000	evm.model.chr2.1949.4:80Kb:0.011:0.00017:9.6:36
2	50740000	50750000	evm.model.chr2.1949.3:80Kb:0.011:0.00017:9.6:36
2	50740000	50750000	evm.model.chr2.1949.2:80Kb:0.011:0.00017:9.6:36
2	50750000	50760000	evm.model.chr2.1949.4:90Kb:0.00012:1.2e-06:8.7:44
2	50750000	50760000	evm.model.chr2.1949.3:90Kb:0.00012:1.2e-06:8.7:44
2	50750000	50760000	evm.model.chr2.1949.2:90Kb:0.00012:1.2e-06:8.7:44
2	50900000	50910000	evm.model.chr2.1950.4:200Kb:0.017:0.00042:4.6:29
2	50900000	50910000	evm.model.chr2.1950.3:200Kb:0.017:0.00042:4.6:29
2	50900000	50910000	evm.model.chr2.1950.2:200Kb:0.017:0.00042:4.6:29
2	51520000	51530000	evm.model.chr2.1971.4:-500Kb:0.083:0.0012:1.1:23
2	51670000	51680000	evm.model.chr2.1965.4:20Kb:6.5e-09:3.2e-11:32:79
2	51670000	51680000	evm.model.chr2.1965.3:20Kb:6.5e-09:3.2e-11:32:79
2	51700000	51710000	evm.model.chr2.1965.4:50Kb:0.049:0.00071:12:34
2	51700000	51710000	evm.model.chr2.1965.3:50Kb:0.049:0.00071:12:34
2	51720000	51730000	evm.model.chr2.1965.4:70Kb:0.049:0.00068:8:31
2	51720000	51730000	evm.model.chr2.1965.3:70Kb:0.049:0.00068:8:31
2	52000000	52010000	evm.model.chr2.1971.4:-20Kb:0.0055:5.4e-05:1.5:29
2	53420000	53430000	evm.model.chr2.2037.4:-890Kb:0:0:1.3:1e+02
2	53420000	53430000	evm.model.chr2.2037.3:-890Kb:0:0:1.3:1e+02
2	53420000	53430000	evm.model.chr2.2037.2:-890Kb:0:0:1.3:1e+02
2	53420000	53430000	evm.model.chr2.2037.1:-890Kb:0:0:1.3:1e+02
2	53930000	53940000	evm.model.chr2.2024.4:-30Kb:8.1e-09:1.2e-10:19:66
2	53930000	53940000	evm.model.chr2.2024.3:-30Kb:8.1e-09:1.2e-10:19:66
2	53930000	53940000	evm.model.chr2.2024.2:-30Kb:8.1e-09:1.2e-10:19:66
2	53930000	53940000	evm.model.chr2.2024.1:-30Kb:8.1e-09:1.2e-10:19:66
2	53940000	53950000	evm.model.chr2.2024.4:-20Kb:1.6e-13:1.6e-15:26:85
2	53940000	53950000	evm.model.chr2.2024.3:-20Kb:1.6e-13:1.6e-15:26:85
2	53940000	53950000	evm.model.chr2.2024.2:-20Kb:1.6e-13:1.6e-15:26:85
2	53940000	53950000	evm.model.chr2.2024.1:-20Kb:1.6e-13:1.6e-15:26:85
2	53980000	53990000	evm.model.chr2.2024.4:20Kb:2.9e-07:5.6e-09:26:69
2	53980000	53990000	evm.model.chr2.2024.3:20Kb:2.9e-07:5.6e-09:26:69
2	53980000	53990000	evm.model.chr2.2024.2:20Kb:2.9e-07:5.6e-09:26:69
2	53980000	53990000	evm.model.chr2.2024.1:20Kb:2.9e-07:5.6e-09:26:69
2	56530000	56540000	evm.model.chr2.2079.3:-20Kb:0.012:0.00024:39:62
2	56530000	56540000	evm.model.chr2.2079.2:-20Kb:0.012:0.00024:39:62
2	56530000	56540000	evm.model.chr2.2079.1:-20Kb:0.012:0.00024:39:62
2	56550000	56560000	evm.model.chr2.2078.1:20Kb:0.0094:0.00023:39:62
2	56570000	56580000	evm.model.chr2.2079.3:20Kb:1.4e-12:1.3e-14:39:90
2	56570000	56580000	evm.model.chr2.2079.2:20Kb:1.4e-12:1.3e-14:39:90
2	56570000	56580000	evm.model.chr2.2079.1:20Kb:1.4e-12:1.3e-14:39:90
2	56570000	56580000	evm.model.chr2.2078.4:30Kb:0:0:26:87
2	56570000	56580000	evm.model.chr2.2078.3:30Kb:0:0:26:87
2	56570000	56580000	evm.model.chr2.2078.2:30Kb:0:0:26:87
2	56570000	56580000	evm.model.chr2.2079.4:30Kb:0:0:26:87
2	56570000	56580000	evm.model.chr2.2078.1:40Kb:0.00045:8.9e-06:20:49
2	56570000	56580000	evm.model.chr2.2083.4:-60Kb:0.0015:3.1e-05:13:40
2	56570000	56580000	evm.model.chr2.2083.3:-60Kb:0.0015:3.1e-05:13:40
2	56570000	56580000	evm.model.chr2.2083.2:-60Kb:0.0015:3.1e-05:13:40
2	56570000	56580000	evm.model.chr2.2083.1:-60Kb:0.0015:3.1e-05:13:40
2	56580000	56590000	evm.model.chr2.2079.3:30Kb:2.3e-07:3.4e-09:26:65
2	56580000	56590000	evm.model.chr2.2079.2:30Kb:2.3e-07:3.4e-09:26:65
2	56580000	56590000	evm.model.chr2.2079.1:30Kb:2.3e-07:3.4e-09:26:65
2	56580000	56590000	evm.model.chr2.2078.4:40Kb:6.6e-12:9.7e-14:20:69
2	56580000	56590000	evm.model.chr2.2078.3:40Kb:6.6e-12:9.7e-14:20:69
2	56580000	56590000	evm.model.chr2.2078.2:40Kb:6.6e-12:9.7e-14:20:69
2	56580000	56590000	evm.model.chr2.2079.4:40Kb:6.6e-12:9.7e-14:20:69
2	56580000	56590000	evm.model.chr2.2078.1:50Kb:0.00012:1.8e-06:16:47
2	56630000	56640000	evm.model.chr2.2089.4:-60Kb:5.6e-05:5.5e-07:13:45
2	56630000	56640000	evm.model.chr2.2089.3:-60Kb:5.6e-05:5.5e-07:13:45
2	56630000	56640000	evm.model.chr2.2089.2:-60Kb:5.6e-05:5.5e-07:13:45
2	56630000	56640000	evm.model.chr2.2089.1:-60Kb:5.6e-05:5.5e-07:13:45
2	56630000	56640000	evm.model.chr2.2092.4:-60Kb:5.6e-05:5.5e-07:13:45
2	56640000	56650000	evm.model.chr2.2089.4:-50Kb:0.00019:2.8e-06:16:46
2	56640000	56650000	evm.model.chr2.2089.3:-50Kb:0.00019:2.8e-06:16:46
2	56640000	56650000	evm.model.chr2.2089.2:-50Kb:0.00019:2.8e-06:16:46
2	56640000	56650000	evm.model.chr2.2089.1:-50Kb:0.00019:2.8e-06:16:46
2	56640000	56650000	evm.model.chr2.2092.4:-50Kb:0.00019:2.8e-06:16:46
2	56640000	56650000	evm.model.chr2.2078.4:100Kb:0.018:0.00043:8.2:31
2	56640000	56650000	evm.model.chr2.2078.3:100Kb:0.018:0.00043:8.2:31
2	56640000	56650000	evm.model.chr2.2078.2:100Kb:0.018:0.00043:8.2:31
2	56640000	56650000	evm.model.chr2.2079.4:100Kb:0.018:0.00043:8.2:31
2	56690000	56700000	evm.model.chr2.2083.4:60Kb:8.6e-05:8.7e-07:13:45
2	56690000	56700000	evm.model.chr2.2083.3:60Kb:8.6e-05:8.7e-07:13:45
2	56690000	56700000	evm.model.chr2.2083.2:60Kb:8.6e-05:8.7e-07:13:45
2	56690000	56700000	evm.model.chr2.2083.1:60Kb:8.6e-05:8.7e-07:13:45
2	56690000	56700000	evm.model.chr2.2098.4:-60Kb:0.066:0.00096:13:34
2	56690000	56700000	evm.model.chr2.2098.3:-60Kb:0.066:0.00096:13:34
2	56690000	56700000	evm.model.chr2.2098.2:-60Kb:0.066:0.00096:13:34
2	56690000	56700000	evm.model.chr2.2098.1:-60Kb:0.066:0.00096:13:34
2	56710000	56720000	evm.model.chr2.2098.4:-40Kb:7.3e-06:7.2e-08:20:54
2	56710000	56720000	evm.model.chr2.2098.3:-40Kb:7.3e-06:7.2e-08:20:54
2	56710000	56720000	evm.model.chr2.2098.2:-40Kb:7.3e-06:7.2e-08:20:54
2	56710000	56720000	evm.model.chr2.2098.1:-40Kb:7.3e-06:7.2e-08:20:54
2	56720000	56730000	evm.model.chr2.2089.4:30Kb:0.0038:7.5e-05:26:51
2	56720000	56730000	evm.model.chr2.2089.3:30Kb:0.0038:7.5e-05:26:51
2	56720000	56730000	evm.model.chr2.2089.2:30Kb:0.0038:7.5e-05:26:51
2	56720000	56730000	evm.model.chr2.2089.1:30Kb:0.0038:7.5e-05:26:51
2	56720000	56730000	evm.model.chr2.2092.4:30Kb:0.0038:7.5e-05:26:51
2	56750000	56760000	evm.model.chr2.2089.4:60Kb:0.037:0.00091:13:34
2	56750000	56760000	evm.model.chr2.2089.3:60Kb:0.037:0.00091:13:34
2	56750000	56760000	evm.model.chr2.2089.2:60Kb:0.037:0.00091:13:34
2	56750000	56760000	evm.model.chr2.2089.1:60Kb:0.037:0.00091:13:34
2	56750000	56760000	evm.model.chr2.2092.4:60Kb:0.037:0.00091:13:34
2	56850000	56860000	evm.model.chr2.2116.4:-20Kb:0.033:0.00016:28:52
2	56850000	56860000	evm.model.chr2.2116.3:-20Kb:0.033:0.00016:28:52
2	56850000	56860000	evm.model.chr2.2116.2:-20Kb:0.033:0.00016:28:52
2	56850000	56860000	evm.model.chr2.2116.1:-20Kb:0.033:0.00016:28:52
2	56870000	56880000	evm.model.chr2.2113.4:20Kb:0.008:0.00016:28:52
2	56870000	56880000	evm.model.chr2.2113.3:20Kb:0.008:0.00016:28:52
[truncated: 11,019 more rows]
