# Supplementary material for: Pacific Biosciences assembly with Hi-C mapping generates an improved, chromosome-level goose genome
Source: Gigascience. 2020 Oct 24;9(10):giaa114. doi: 10.1093/gigascience/giaa114 (PMC7585555; doi:10.1093/gigascience/giaa114)
Supplement: giaa114_Supplemental_Files [file giaa114_supplemental_files.zip › Table S2.xls]

## Sheet: Sheet1
Table S2 Summary of the length of pseudo-chromosomes in goose genome.
Pseudo-chromosome	Length (bp)
1	70896740
2	63448092
3	57904935
4	50589887
5	44756352
6	40068945
7	39282803
8	38644883
9	38335532
10	37376577
11	33910548
12	33884239
13	33116532
14	32313601
15	32225217
16	26083186
17	23932400
18	22397880
19	22243323
20	21936208
21	21451675
22	21335186
23	21315520
24	19767215
25	18002725
26	16075332
27	14651896
28	13319735
29	12210545
30	12122907
31	8954269
32	8175304
33	7247482
34	6827325
35	5992810
36	5831116
37	5230109
38	1397794
39	1042707
Unplace into pseudo-chromosome	129614821
Assembly in pseudo-chromosome	984299532
Final goose genome assembly	1113914353
The percentage of assembly in pseudo-chromosome	0.8836
