# Supplementary material for: Pacific Biosciences assembly with Hi-C mapping generates an improved, chromosome-level goose genome
Source: Gigascience. 2020 Oct 24;9(10):giaa114. doi: 10.1093/gigascience/giaa114 (PMC7585555; doi:10.1093/gigascience/giaa114)
Supplement: giaa114_Supplemental_Files [file giaa114_supplemental_files.zip › Table S3.xls]

## Sheet: Sheet1
Table S3 A comparative summary of assembled repeat content in this study and previous studies.
	This study		Lu et al.a		Gao et al.b
Type	Length (bp)	Genomic repeat content (%)	Length (bp)	Genomic repeat content (%)	Length (bp)	Genomic repeat content (%)
DNA	1672908	0.15	2414860	0.22	4003228	0.35
LINE	76150181	6.83	60698930	5.42	60239607	5.33
LTR	15838652	1.42	10597343	0.95	11647218	1.03
SINE	257941	0.02	558224	0.05	644048	0.06
Unknown	2138406	0.19	3769451	0.34	2355617	0.21
Other	516730	0.05	765704	0.07	892240	0.08
Total	96574818	8.67	78804512	7.04	79781958	7.06
a From the ref. 8. b From the ref. 9.
