# Supplementary material for: Pacific Biosciences assembly with Hi-C mapping generates an improved, chromosome-level goose genome
Source: Gigascience. 2020 Oct 24;9(10):giaa114. doi: 10.1093/gigascience/giaa114 (PMC7585555; doi:10.1093/gigascience/giaa114)
Supplement: giaa114_Supplemental_Files [file giaa114_supplemental_files.zip › Table S4.xls]

## Sheet: Sheet1
Table S4 Summary the map rates of the wild goose resequencing data.
Sample	This study (%)	Lu et al.a (%)	Gao et al.b (%)
Anser albifrons	95.75	93.89	94.44
Anser anser	96.6	95.03	95.16
Anser brachyrhynchus	95.78	94.31	93.63
Anser caerulescens	96.75	95.62	96.18
Anser canagica	96.66	95.61	96.32
Anser cygnoides	96.33	94.63	95.29
Anser erythropus	96.58	94.47	94.84
Anser fabalis	96.36	95.19	93.96
Anser indicus	96.34	95.03	93.52
Anser rossii	96.79	96.01	96.37
Anser serrirostris	96.3	94.81	93.37
Branta bernicla	92.85	90.08	90.93
Branta bernicla hrota	92.94	90.49	91.49
Branta bernicla nigricans	92.66	90.12	91.12
Branta canadensis	90.79	89.44	90.34
Branta hutchinsii	91.83	90.5	91.58
Branta leucopsis	92.46	91.18	92.22
Branta ruficollis	92.05	89.56	90.32
Branta sandvicensis	91.78	91.56	91.95
a From the ref. 8. b From the ref. 9.
