# Supplementary material for: Pacific Biosciences assembly with Hi-C mapping generates an improved, chromosome-level goose genome
Source: Gigascience. 2020 Oct 24;9(10):giaa114. doi: 10.1093/gigascience/giaa114 (PMC7585555; doi:10.1093/gigascience/giaa114)
Supplement: giaa114_Supplemental_Files [file giaa114_supplemental_files.zip › Table S5.xls]

## Sheet: Table S8_Goose.Lineage_specific
Table S5 Gene ontology (GO) enrichment analysis for the lineage-specific gene annotation in goose genome.
GO term	P value	Fold change	GO class	Function
GO:0004984	3.85 × 10-24	4.37	GO-MF	olfactory receptor activity
GO:0004930	6.67 × 10-13	2.68	GO-MF	G protein-coupled receptor activity
GO:0016021	1.44 × 10-2	1.35	GO-CC	integral component of membrane
Note: GO-MF: Gene Ontology molecular function; GO-CC: Gene Ontology Cellular component
