# Supplementary material for: Pacific Biosciences assembly with Hi-C mapping generates an improved, chromosome-level goose genome
Source: Gigascience. 2020 Oct 24;9(10):giaa114. doi: 10.1093/gigascience/giaa114 (PMC7585555; doi:10.1093/gigascience/giaa114)
Supplement: giaa114_Supplemental_Files [file giaa114_supplemental_files.zip › Table S6.xls]

## Sheet: TableS9_Goose.expansion
Table S6 Functional gene categories enriched for the goose genome-specific expansion gene family.
GO term	P value	Fold change	GO class	Function
GO:0004984	8.58 × 10-51	3.27	GO-MF	olfactory receptor activity
GO:0004930	5.81 × 10-25	2.1	GO-MF	G protein-coupled receptor activity
GO:0004523	4.33 × 10-15	4.5	GO-MF	RNA-DNA hybrid ribonuclease activity
GO:0005200	2.08 × 10-12	3.32	GO-MF	structural constituent of cytoskeleton
GO:0016032	2.40 × 10-11	4.36	GO-BP	viral process
GO:0015074	5.80 × 10-10	4.22	GO-BP	DNA integration
GO:0019068	1.71 × 10-08	4.26	GO-BP	virion assembly
GO:0005882	2.24 × 10-08	3.04	GO-CC	intermediate filament
GO:0042626	1.96 × 10-06	3.17	GO-MF	ATPase-coupled transmembrane transporter activity
GO:0016021	3.20 × 10-06	1.32	GO-CC	integral component of membrane
GO:0004190	9.63 × 10-06	2.86	GO-MF	aspartic-type endopeptidase activity
GO:0007156	3.31 × 10-05	2.46	GO-BP	homophilic cell adhesion via plasma membrane adhesion molecules
GO:0000786	3.78 × 10-05	2.61	GO-CC	nucleosome
GO:0016887	8.28 × 10-05	2.33	GO-MF	ATPase activity
GO:0007017	2.25 × 10-4	2.96	GO-BP	microtubule-based process
GO:0003956	3.20 × 10-4	3.68	GO-MF	NAD(P)+-protein-arginine ADP-ribosyltransferase activity
GO:0006471	3.23 × 10-4	3.3	GO-BP	protein ADP-ribosylation
GO:0007155	3.54 × 10-4	1.79	GO-BP	cell adhesion
GO:0006278	9.79 × 10-3	4.66	GO-BP	RNA-dependent DNA biosynthetic process
GO:0003964	1.57 × 10-3	4.23	GO-MF	RNA-directed DNA polymerase activity
GO:0005044	2.72 × 10-3	2.09	GO-MF	scavenger receptor activity
GO:0005886	7.53 × 10-3	1.73	GO-CC	plasma membrane
GO:0007188	1.69 × 10-2	3.99	GO-BP:	adenylate cyclase-modulating G protein-coupled receptor signaling pathway
GO:0035278	1.98 × 10-2	4.66	GO-BP:	miRNA mediated inhibition of translation
GO:0007417	2.52 × 10-2	3.49	GO-BP:	central nervous system development
GO:0003876	3.75 × 10-4	4.66	GO-MF	AMP deaminase activity
GO:0005042	3.75 × 10-2	4.66	GO-MF	netrin receptor activity
GO:0005078	3.75 × 10-2	4.66	GO-MF	MAP-kinase scaffold activity
GO:0030126	3.75 × 10-2	4.66	GO-CC	COPI vesicle coat
GO:0032264	3.75 × 10-2	4.66	GO-BP	IMP salvage
GO:0038007	3.75 × 10-2	4.66	GO-BP	netrin-activated signaling pathway
GO:0042287	3.75 × 10-2	4.66	GO-MF	MHC protein binding
GO:0042825	3.75 × 10-2	4.66	GO-CC	TAP complex
GO:0042826	3.75 × 10-2	4.66	GO-MF	histone deacetylase binding
GO:0005201	4.26 × 10-2	2.33	GO-MF	extracellular matrix structural constituent
Note: GO-MF: Gene Ontology molecular function; GO-BP: Gene Ontology biological process; GO-CC: Gene Ontology Cellular component
