# Supplementary material for: Pacific Biosciences assembly with Hi-C mapping generates an improved, chromosome-level goose genome
Source: Gigascience. 2020 Oct 24;9(10):giaa114. doi: 10.1093/gigascience/giaa114 (PMC7585555; doi:10.1093/gigascience/giaa114)
Supplement: giaa114_Supplemental_Files [file giaa114_supplemental_files.zip › Table S7.xls]

## Sheet: TableS10_Goose.decrease
Table S7 Functional gene categories enriched for the contraction of genes family in goose genome.
GO term	P value	Fold change	GO class	Function
GO:0005515	1.51 × 10-13	2.22	GO-MF	protein binding
GO:0006468	1.53 × 10-13	4.19	GO-BP	protein phosphorylation
GO:0004672	4.17 × 10-13	4.13	GO-MF	protein kinase activity
GO:0008237	1.54 × 10-10	8.93	GO-MF	metallopeptidase activity
GO:0035556	1.96 × 10-10	5.35	GO-BP	intracellular signal transduction
GO:0140326	8.60 × 10-10	29.54	GO-MF	ATPase-coupled intramembrane lipid transporter activity
GO:0005216	1.81 × 10-09	5.7	GO-MF	ion channel activity
GO:0016459	5.08 × 10-09	10.24	GO-CC	myosin complex
GO:0003774	7.59 × 10-09	9.85	GO-MF	motor activity
GO:0006811	7.95 × 10-09	4.95	GO-BP	ion transport
GO:0004222	1.44 × 10-08	7.48	GO-MF	metalloendopeptidase activity
GO:0007214	1.78 × 10-08	39.39	GO-BP	gamma-aminobutyric acid signaling pathway
GO:0015914	2.44 × 10-08	17.73	GO-BP	phospholipid transport
GO:0004890	5.33 × 10-08	21.01	GO-MF	GABA-A receptor activity
GO:0005509	2.34 × 10-07	3.1	GO-MF	calcium ion binding
GO:0000287	1.55 × 10-06	7.22	GO-MF	magnesium ion binding
GO:0005230	2.20 × 10-06	9.33	GO-MF	extracellular ligand-gated ion channel activity
GO:0098609	2.65 × 10-06	9.09	GO-BP	cell-cell adhesion
GO:0004713	3.53 × 10-06	6.57	GO-MF	protein tyrosine kinase activity
GO:0005085	3.53 × 10-06	6.57	GO-MF	guanyl-nucleotide exchange factor activity
GO:0005245	4.93 × 10-06	18.18	GO-MF	voltage-gated calcium channel activity
GO:0034220	5.30 × 10-06	8.24	GO-BP	ion transmembrane transport
GO:0006821	7.41 × 10-06	11.99	GO-BP	chloride transport
GO:0016020	8.60 × 10-06	2.15	GO-CC	membrane
GO:0004888	1.13 × 10-05	5.19	GO-MF	transmembrane signaling receptor activity
GO:0008092	1.17 × 10-05	11.03	GO-MF	cytoskeletal protein binding
GO:0005886	1.51 × 10-05	5.03	GO-CC	plasma membrane
GO:0000166	2.22 × 10-05	5.28	GO-MF	nucleotide binding
GO:0006813	2.22 × 10-05	5.28	GO-BP	potassium ion transport
GO:0005856	2.55 × 10-05	5.79	GO-CC	cytoskeleton
GO:0007156	3.19 × 10-05	5.63	GO-BP	homophilic cell adhesion via plasma membrane adhesion molecules
GO:0005891	3.33 × 10-05	17.9	GO-CC	voltage-gated calcium channel complex
GO:0030215	3.60 × 10-05	11.82	GO-MF	semaphorin receptor binding
GO:0070588	4.59 × 10-05	8.62	GO-BP	calcium ion transmembrane transport
GO:0008076	6.42 × 10-05	8.11	GO-CC	voltage-gated potassium channel complex
GO:0009395	1.62 × 10-04	19.7	GO-BP	phospholipid catabolic process
GO:0071526	1.61× 10-04	19.7	GO-BP	semaphorin-plexin signaling pathway
GO:0017154	2.29× 10-04	17.51	GO-MF	semaphorin receptor activity
GO:0004435	2.74× 10-04	10.37	GO-MF	phosphatidylinositol phospholipase C activity
GO:0007155	2.76× 10-04	3.39	GO-BP	cell adhesion
GO:0015016	2.91× 10-04	39.39	GO-MF	[heparan sulfate]-glucosamine N-sulfotransferase activity
GO:0004620	3.14× 10-04	15.76	GO-MF	phospholipase activity
GO:0004674	4.26× 10-04	3.98	GO-MF	protein serine/threonine kinase activity
GO:0007264	4.35× 10-04	4.92	GO-BP	small GTPase mediated signal transduction
GO:0017147	4.99× 10-04	29.54	GO-MF	Wnt-protein binding
GO:1990817	4.99× 10-04	29.54	GO-MF	RNA adenylyltransferase activity
GO:0005242	5.49× 10-04	13.13	GO-MF	inward rectifier potassium channel activity
GO:0062023	5.83× 10-04	8.56	GO-CC	collagen-containing extracellular matrix
GO:0004697	7.84× 10-04	23.63	GO-MF	protein kinase C activity
GO:0016021	9.15× 10-04	1.61	GO-CC	integral component of membrane
GO:0016500	1.15× 10-03	19.7	GO-MF	protein-hormone receptor activity
GO:0005249	1.41× 10-03	4.6	GO-MF	voltage-gated potassium channel activity
GO:0000159	1.62× 10-03	16.88	GO-CC	protein phosphatase type 2A complex
GO:0010468	1.62× 10-03	16.88	GO-BP	regulation of gene expression
GO:0051015	1.97× 10-03	4.31	GO-MF	actin filament binding
GO:0042813	2.18× 10-03	14.77	GO-MF	Wnt-activated receptor activity
GO:0003779	2.66× 10-03	3.62	GO-MF	actin binding
GO:0004111	3.58× 10-03	39.39	GO-MF	creatine kinase activity
GO:0004470	3.58× 10-03	39.39	GO-MF	malic enzyme activity
GO:0030866	3.58× 10-03	39.39	GO-BP	cortical actin cytoskeleton organization
GO:0045332	3.58× 10-03	39.39	GO-BP	phospholipid translocation
GO:0046314	3.58× 10-03	39.39	GO-BP	phosphocreatine biosynthetic process
GO:0046373	3.58× 10-03	39.39	GO-BP	L-arabinose metabolic process
GO:0046556	3.58× 10-03	39.39	GO-MF	alpha-L-arabinofuranosidase activity
GO:0070701	3.58× 10-03	39.39	GO-CC	mucus layer
GO:0051287	4.25× 10-03	6.85	GO-MF	NAD binding
GO:0051260	4.63× 10-03	5.05	GO-BP	protein homooligomerization
GO:0019888	5.59× 10-03	9.85	GO-MF	protein phosphatase regulator activity
GO:0005887	5.82× 10-03	2.72	GO-CC	integral component of plasma membrane
GO:0004367	5.87× 10-03	26.26	GO-MF	glycerol-3-phosphate dehydrogenase [NAD+] activity
GO:0046168	5.87× 10-03	26.26	GO-BP	glycerol-3-phosphate catabolic process
GO:0008081	7.341× 10-0	4.48	GO-MF	phosphoric diester hydrolase activity
GO:0016055	7.34× 10-03	4.48	GO-BP	Wnt signaling pathway
GO:0055085	8.30× 10-03	1.99	GO-BP	transmembrane transport
GO:0009331	8.66× 10-03	19.7	GO-CC	glycerol-3-phosphate dehydrogenase complex
GO:0015467	8.66× 10-03	19.7	GO-MF	G-protein activated inward rectifier potassium channel activity
GO:0016477	9.47× 10-03	7.88	GO-BP	cell migration
GO:0003682	1.10× 10-02	7.39	GO-MF	chromatin binding
GO:0004383	1.19× 10-02	15.76	GO-MF	guanylate cyclase activity
GO:0005768	1.19× 10-02	15.76	GO-CC	endosome
GO:0006072	1.19× 10-02	15.76	GO-BP	glycerol-3-phosphate metabolic process
GO:0006182	1.19× 10-02	15.76	GO-BP	cGMP biosynthetic process
GO:0140142	1.19× 10-02	15.76	GO-MF	nucleocytoplasmic carrier activity
GO:0004714	1.46× 10-02	6.57	GO-MF	transmembrane receptor protein tyrosine kinase activity
GO:0061608	1.56× 10-02	13.13	GO-MF	nuclear import signal receptor activity
GO:0007605	1.66× 10-02	6.22	GO-BP	sensory perception of sound
GO:0005096	1.86× 10-02	3.03	GO-MF	GTPase activator activity
GO:0046658	1.98× 10-02	11.25	GO-CC	anchored component of plasma membrane
GO:0060070	2.43× 10-02	9.85	GO-BP	canonical Wnt signaling pathway
GO:0005198	2.43× 10-02	3.23	GO-MF	structural molecule activity
GO:0036459	2.92× 10-02	3.66	GO-MF	thiol-dependent ubiquitinyl hydrolase activity
GO:0005388	2.92× 10-02	8.75	GO-MF	calcium transmembrane transporter activity, phosphorylative mechanism
GO:0016772	2.92× 10-02	8.75	GO-MF	transferase activity, transferring phosphorus-containing groups
GO:0030036	3.13× 10-02	3.58	GO-BP	actin cytoskeleton organization
GO:0004707	3.45× 10-02	7.88	GO-MF	MAP kinase activity
GO:0005802	3.44× 10-02	7.88	GO-CC	trans-Golgi network
GO:0008272	3.45× 10-02	7.88	GO-BP	sulfate transport
GO:0051056	4.01× 10-02	7.16	GO-BP	regulation of small GTPase mediated signal transduction
GO:0016579	4.03× 10-02	3.28	GO-BP	protein deubiquitination
GO:0016787	4.31× 10-02	2.26	GO-MF	hydrolase activity
GO:0007166	4.79× 10-02	3.09	GO-BP	cell surface receptor signaling pathway
GO:0006629	4.95× 10-02	2.63	GO-BP	lipid metabolic process
Note: GO-MF: Gene Ontology molecular function; GO-BP: Gene Ontology biological process; GO-CC: Gene Ontology Cellular component
