# Supplementary material for: Pacific Biosciences assembly with Hi-C mapping generates an improved, chromosome-level goose genome
Source: Gigascience. 2020 Oct 24;9(10):giaa114. doi: 10.1093/gigascience/giaa114 (PMC7585555; doi:10.1093/gigascience/giaa114)
Supplement: giaa114_Supplemental_Files [file giaa114_supplemental_files.zip › Table S8.xlsx]

## Sheet: Sheet1
Table S8 Positively selected genes (PSGs) identified in the goose genome.
Goose gene	Gene symbol	P valuse	Gene description
evm.model.chr32.144	MRPL20	0	mitochondrial ribosomal protein L20
evm.model.chr30.248	MDH2	0	malate dehydrogenase 2
evm.model.chr19.455	CPEB1	1.70×10-10	cytoplasmic polyadenylation element binding protein 1
evm.model.chr9.58	EXOSC3	2.89×10-14	exosome component 3
evm.model.chr7.195	SPAG16	0	sperm associated antigen 16
evm.model.chr29.419	RPL7A	9.22×10-08	ribosomal protein L7a
evm.model.chr33.79	ZBTB8OS	0	zinc finger and BTB domain containing 8 opposite strand
evm.model.chr27.301	OGFOD2	0	2-oxoglutarate and iron dependent oxygenase domain containing 2
evm.model.chr26.532	PIGT	4.95×10-12	phosphatidylinositol glycan anchor biosynthesis class T
evm.model.chr26.533	DBNDD2	0	dysbindin domain containing 2
evm.model.chr24.546	LONRF2	0	LON peptidase N-terminal domain and RING finger protein 2-like
evm.model.chr25.247	FBXL18	0	F-box and leucine rich repeat protein 18
evm.model.chr9.163	SAMD8	1.11×10-16	sterile alpha motif domain containing 8
evm.model.chr18.105	IP6K2	6.15×10-06	inositol hexakisphosphate kinase 2
evm.model.chr2.1844	RIC3	0	RIC3 acetylcholine receptor chaperone
evm.model.chr22.224	MOSPD1	2.22×10-16	motile sperm domain containing 1
evm.model.chr31.353	POU2F3	0	POU class 2 homeobox 3
evm.model.chr16.338	PSMD1	0	proteasome 26S subunit, non-ATPase 1
evm.model.chr9.817	SLF2	0	SMC5-SMC6 complex localization factor 2
evm.model.chr9.819	MFSD13A	0	major facilitator superfamily domain containing 13A
evm.model.chr9.898	XPNPEP1	0	X-prolyl aminopeptidase 1
evm.model.chr2.828	SNW1	0	SNW domain containing 1
evm.model.chr10.127	YIPF4	0	Yip1 domain family member 4
evm.model.chr5.384	SNX10	3.15×10-08	sorting nexin 10
evm.model.chr2.474	TRMT61A	0	tRNA methyltransferase 61A
evm.model.chr7.695	SEC22A	1.12×10-11	SEC22 homolog A, vesicle trafficking protein
evm.model.chr15.462	BBS7	3.61×10-10	Bardet-Biedl syndrome 7
evm.model.chr15.428	FABP2	0	fatty acid binding protein 2
evm.model.chr2.170	GCH1	0	GTP cyclohydrolase 1
evm.model.chr2.1250	C2H6orf52	5.58×10-07	chromosome 2 C6orf52 homolog
evm.model.chr1.2203	LTV1RBF	0	LTV1 ribosome biogenesis factor
evm.model.chr1.2200	PHACTR2	7.39×10-11	phosphatase and actin regulator 2
evm.model.chr31.306	B3GAT1L	2.72×10-05	beta-1,3-glucuronyltransferase 1-like
evm.model.chr23.209	ATP6AP1L	0	ATPase H+ transporting accessory protein 1 like
evm.model.chr15.946	SLC4A11	0	solute carrier family 4 member 11
evm.model.chr4.886	HSF2BP	0	heat shock transcription factor 2 binding protein
evm.model.chr4.949	ATP6AP2	0	ATPase H+ transporting accessory protein 2
evm.model.chr24.649	NPY6R	9.44×10-08	neuropeptide Y receptor Y6 (pseudogene)
evm.model.chr15.252	TMEM165	1.71×10-13	transmembrane protein 165
evm.model.chr6.1141	AP1AR	0	adaptor related protein complex 1 associated regulatory protein
evm.model.chr30.163	RFC2	1.07×10-05	replication factor C subunit 2
evm.model.chr26.222	CBLN4	0	cerebellin 3 precursor
evm.model.chr14.420	novel gene	0	unknown
evm.model.chr25.164	EPN2	0	epsin 2
evm.model.chr26.563	GDF5	4.68×10-12	growth differentiation factor 5 bone development
evm.model.chr28.224	#SEPT9	0	septin 9
evm.model.chr22.52	CHMP1B	0	charged multivesicular body protein 1B
evm.model.chr7.102	NEMP2	0	nuclear envelope integral membrane protein 2
evm.model.chr3.1499	ACTR6	2.40×10-12	actin related protein 6
evm.model.chr5.67	SNRPD1	0	small nuclear ribonucleoprotein D1 polypeptide
evm.model.chr14.670	IVNS1ABP	3.84×10-05	influenza virus NS1A binding protein
evm.model.chr14.695	TSEN54	0	tRNA splicing endonuclease subunit 54
