# Supplementary material for: Pacific Biosciences assembly with Hi-C mapping generates an improved, chromosome-level goose genome
Source: Gigascience. 2020 Oct 24;9(10):giaa114. doi: 10.1093/gigascience/giaa114 (PMC7585555; doi:10.1093/gigascience/giaa114)
Supplement: giaa114_Supplemental_Files [file giaa114_supplemental_files.zip › Table S9.xlsx]

## Sheet: PC1 value
Table S9 The PC1 values (100 Kb) through Principal Component Analysis (PCA) and A-B index values (25 Kb).
Pseudo-chromosome	Start	End	PC1
10	0	100000	-2.16789
10	100000	200000	-3.55635
10	200000	300000	-4.1735
10	300000	400000	-2.31935
10	400000	500000	-2.15382
10	500000	600000	-2.49988
10	600000	700000	-3.31372
10	700000	800000	-3.74922
10	800000	900000	-4.20187
10	900000	1000000	-2.01071
10	1000000	1100000	0.774089
10	1100000	1200000	-1.1681
10	1200000	1300000	-0.958447
10	1300000	1400000	-0.411167
10	1400000	1500000	-0.100844
10	1500000	1600000	3.14606
10	1600000	1700000	3.12889
10	1700000	1800000	-0.386698
10	1800000	1900000	-2.0031
10	1900000	2000000	-2.34367
10	2000000	2100000	-1.84459
10	2100000	2200000	-1.5897
10	2200000	2300000	-0.74013
10	2300000	2400000	0.362423
10	2400000	2500000	2.41812
10	2500000	2600000	2.51327
10	2600000	2700000	1.26148
10	2700000	2800000	3.31903
10	2800000	2900000	1.99835
10	2900000	3000000	-3.22781
10	3000000	3100000	-4.55634
10	3100000	3200000	-4.55636
10	3200000	3300000	-4.21042
10	3300000	3400000	-3.79383
10	3400000	3500000	-3.83315
10	3500000	3600000	-4.0466
10	3600000	3700000	-4.15588
10	3700000	3800000	-4.49186
10	3800000	3900000	-4.20824
10	3900000	4000000	-1.74144
10	4000000	4100000	-0.445392
10	4100000	4200000	1.03245
10	4200000	4300000	0.0187458
10	4300000	4400000	2.3313
10	4400000	4500000	4.47344
10	4500000	4600000	3.33851
10	4600000	4700000	3.83226
10	4700000	4800000	1.89799
10	4800000	4900000	4.66559
10	4900000	5000000	4.81154
10	5000000	5100000	2.95106
10	5100000	5200000	0.212235
10	5200000	5300000	-0.714235
10	5300000	5400000	-0.24764
10	5400000	5500000	1.97348
10	5500000	5600000	5.74659
10	5600000	5700000	6.4212
10	5700000	5800000	5.85244
10	5800000	5900000	5.10618
10	5900000	6000000	5.20665
10	6000000	6100000	3.9316
10	6100000	6200000	5.23183
10	6200000	6300000	6.7571
10	6300000	6400000	6.22616
10	6400000	6500000	3.56162
10	6500000	6600000	-0.473076
10	6600000	6700000	-0.282508
10	6700000	6800000	0.196998
10	6800000	6900000	3.51886
10	6900000	7000000	3.26994
10	7000000	7100000	1.31313
10	7100000	7200000	0.223788
10	7200000	7300000	-2.85315
10	7300000	7400000	-1.90533
10	7400000	7500000	0.304843
10	7500000	7600000	0.375933
10	7600000	7700000	-1.79974
10	7700000	7800000	-2.45737
10	7800000	7900000	-0.596948
10	7900000	8000000	-0.720665
10	8000000	8100000	0.0372617
10	8100000	8200000	-2.4216
10	8200000	8300000	-3.40567
10	8300000	8400000	-3.88868
10	8400000	8500000	-3.61779
10	8500000	8600000	-3.9577
10	8600000	8700000	-4.21544
10	8700000	8800000	-3.21805
10	8800000	8900000	-2.25784
10	8900000	9000000	-1.25457
10	9000000	9100000	3.11934
10	9100000	9200000	5.00177
10	9200000	9300000	5.24133
10	9300000	9400000	4.65008
10	9400000	9500000	5.36027
10	9500000	9600000	4.81825
10	9600000	9700000	5.30361
10	9700000	9800000	4.5838
10	9800000	9900000	4.0641
10	9900000	10000000	3.55155
10	10000000	10100000	4.26134
10	10100000	10200000	4.57701
10	10200000	10300000	4.60895
10	10300000	10400000	5.50994
10	10400000	10500000	5.29809
10	10500000	10600000	3.33062
10	10600000	10700000	2.36026
10	10700000	10800000	0.896975
10	10800000	10900000	-0.847616
10	10900000	11000000	-2.50126
10	11000000	11100000	-2.34477
10	11100000	11200000	-1.95072
10	11200000	11300000	0.0564257
10	11300000	11400000	3.51145
10	11400000	11500000	3.5082
10	11500000	11600000	3.16926
10	11600000	11700000	3.62142
10	11700000	11800000	4.26094
10	11800000	11900000	5.24435
10	11900000	12000000	5.74219
10	12000000	12100000	5.41391
10	12100000	12200000	5.13065
10	12200000	12300000	4.79705
10	12300000	12400000	4.5309
10	12400000	12500000	4.42815
10	12500000	12600000	4.35449
10	12600000	12700000	3.71907
10	12700000	12800000	4.31153
10	12800000	12900000	1.17646
10	12900000	13000000	1.43727
10	13000000	13100000	1.23426
10	13100000	13200000	-0.134876
10	13200000	13300000	1.2815
10	13300000	13400000	2.15145
10	13400000	13500000	0.843802
10	13500000	13600000	0.150124
10	13600000	13700000	2.11493
10	13700000	13800000	4.60618
10	13800000	13900000	3.63807
10	13900000	14000000	2.00063
10	14000000	14100000	-0.0938777
10	14100000	14200000	0.71328
10	14200000	14300000	0.257429
10	14300000	14400000	-0.304661
10	14400000	14500000	0.0179071
10	14500000	14600000	2.95391
10	14600000	14700000	4.75808
10	14700000	14800000	5.67551
10	14800000	14900000	5.82334
10	14900000	15000000	5.351
10	15000000	15100000	5.49775
10	15100000	15200000	4.70676
10	15200000	15300000	3.99442
10	15300000	15400000	5.87506
10	15400000	15500000	5.85063
10	15500000	15600000	2.7302
10	15600000	15700000	1.19923
10	15700000	15800000	3.03196
10	15800000	15900000	4.09655
10	15900000	16000000	3.99435
10	16000000	16100000	1.62777
10	16100000	16200000	2.39492
10	16200000	16300000	3.83683
10	16300000	16400000	2.0628
10	16400000	16500000	1.75943
10	16500000	16600000	3.95154
10	16600000	16700000	3.56034
10	16700000	16800000	3.53529
10	16800000	16900000	-1.08067
10	16900000	17000000	-4.2125
10	17000000	17100000	-3.60973
10	17100000	17200000	-3.80994
10	17200000	17300000	-5.50108
10	17300000	17400000	-5.39464
10	17400000	17500000	-2.80741
10	17500000	17600000	-1.46737
10	17600000	17700000	-0.553365
10	17700000	17800000	1.09839
10	17800000	17900000	0.436915
10	17900000	18000000	-0.265461
10	18000000	18100000	-2.10028
10	18100000	18200000	-3.41268
10	18200000	18300000	-5.06748
10	18300000	18400000	-5.75662
10	18400000	18500000	-6.24269
10	18500000	18600000	-4.72015
10	18600000	18700000	-6.05051
10	18700000	18800000	-6.01949
10	18800000	18900000	-2.51179
10	18900000	19000000	-2.38138
10	19000000	19100000	-0.818467
10	19100000	19200000	0.602044
10	19200000	19300000	-1.3808
10	19300000	19400000	-2.37979
10	19400000	19500000	-1.52563
10	19500000	19600000	1.35282
10	19600000	19700000	3.59642
10	19700000	19800000	4.81586
10	19800000	19900000	4.98885
10	19900000	20000000	5.14151
10	20000000	20100000	3.96702
10	20100000	20200000	5.35055
10	20200000	20300000	3.71686
10	20300000	20400000	3.12126
10	20400000	20500000	4.6011
10	20500000	20600000	1.05774
10	20600000	20700000	-1.37335
10	20700000	20800000	1.35002
10	20800000	20900000	1.21658
10	20900000	21000000	-0.573043
10	21000000	21100000	-3.73835
10	21100000	21200000	-4.19084
10	21200000	21300000	-4.29113
10	21300000	21400000	-2.62952
10	21400000	21500000	-0.350648
10	21500000	21600000	-2.34443
10	21600000	21700000	-0.0261288
10	21700000	21800000	1.27799
10	21800000	21900000	2.22637
10	21900000	22000000	-3.8799
10	22000000	22100000	-5.47538
10	22100000	22200000	-6.14404
10	22200000	22300000	-5.70365
10	22300000	22400000	-5.45114
10	22400000	22500000	-4.36874
10	22500000	22600000	-4.74204
10	22600000	22700000	-5.22623
10	22700000	22800000	-6.21
10	22800000	22900000	-6.91402
10	22900000	23000000	-7.94188
10	23000000	23100000	-8.48533
10	23100000	23200000	-6.35438
10	23200000	23300000	-2.78173
10	23300000	23400000	1.61975
10	23400000	23500000	2.50705
10	23500000	23600000	1.79079
10	23600000	23700000	-0.203211
10	23700000	23800000	-0.0628167
10	23800000	23900000	-2.59672
10	23900000	24000000	-3.2234
10	24000000	24100000	-3.89758
10	24100000	24200000	-4.02612
10	24200000	24300000	-3.64542
10	24300000	24400000	-4.18973
10	24400000	24500000	-4.58841
10	24500000	24600000	-4.84413
10	24600000	24700000	-4.39291
10	24700000	24800000	-4.12011
10	24800000	24900000	-3.20813
10	24900000	25000000	-3.54816
10	25000000	25100000	-4.92742
10	25100000	25200000	-5.3532
10	25200000	25300000	-4.7023
10	25300000	25400000	-3.47214
10	25400000	25500000	-2.14806
10	25500000	25600000	-2.21057
10	25600000	25700000	-0.0466227
10	25700000	25800000	0.833715
10	25800000	25900000	2.51086
10	25900000	26000000	3.08432
10	26000000	26100000	2.36728
10	26100000	26200000	4.71573
10	26200000	26300000	3.32158
10	26300000	26400000	6.30914
10	26400000	26500000	5.77165
10	26500000	26600000	6.40569
10	26600000	26700000	6.19756
10	26700000	26800000	4.74892
10	26800000	26900000	3.64717
10	26900000	27000000	0.66609
10	27000000	27100000	1.91075
10	27100000	27200000	1.12145
10	27200000	27300000	2.00624
10	27300000	27400000	0.834
10	27400000	27500000	-0.122454
10	27500000	27600000	1.59757
10	27600000	27700000	1.70343
10	27700000	27800000	3.18686
10	27800000	27900000	3.03189
10	27900000	28000000	2.88288
10	28000000	28100000	5.07581
10	28100000	28200000	4.52543
10	28200000	28300000	5.50844
10	28300000	28400000	5.64958
10	28400000	28500000	6.54978
10	28500000	28600000	6.8595
10	28600000	28700000	6.60055
10	28700000	28800000	7.18222
10	28800000	28900000	5.83484
10	28900000	29000000	3.37731
10	29000000	29100000	2.95247
10	29100000	29200000	4.68625
10	29200000	29300000	6.05649
10	29300000	29400000	6.13652
10	29400000	29500000	5.44737
10	29500000	29600000	5.29763
10	29600000	29700000	2.06519
10	29700000	29800000	2.88246
10	29800000	29900000	0.47237
10	29900000	30000000	-1.07355
10	30000000	30100000	0.607523
10	30100000	30200000	4.71492
10	30200000	30300000	3.23273
10	30300000	30400000	-2.83621
10	30400000	30500000	-8.63728
10	30500000	30600000	-8.72042
10	30600000	30700000	-8.38469
10	30700000	30800000	-8.41201
10	30800000	30900000	-8.01542
10	30900000	31000000	-8.24925
10	31000000	31100000	-7.86444
10	31100000	31200000	-8.33443
10	31200000	31300000	3.82503
10	31300000	31400000	3.81077
10	31400000	31500000	5.07095
10	31500000	31600000	4.43418
10	31600000	31700000	3.88483
10	31700000	31800000	1.73073
10	31800000	31900000	-2.13547
10	31900000	32000000	-3.3348
10	32000000	32100000	-3.23646
10	32100000	32200000	-0.943334
10	32200000	32300000	-1.30385
10	32300000	32400000	-2.07812
10	32400000	32500000	-2.75407
10	32500000	32600000	-2.51368
10	32600000	32700000	-2.1951
10	32700000	32800000	-2.89715
10	32800000	32900000	-2.25464
10	32900000	33000000	0.248044
10	33000000	33100000	0.536372
10	33100000	33200000	1.04495
10	33200000	33300000	-4.12231
10	33300000	33400000	-4.93007
10	33400000	33500000	-4.12209
10	33500000	33600000	-1.5801
10	33600000	33700000	-0.160398
10	33700000	33800000	-1.84069
10	33800000	33900000	-2.5504
10	33900000	34000000	-2.43191
10	34000000	34100000	-2.01287
10	34100000	34200000	-1.47939
10	34200000	34300000	-1.45484
10	34300000	34400000	-1.27528
10	34400000	34500000	-1.20914
10	34500000	34600000	0.406883
10	34600000	34700000	0.161442
10	34700000	34800000	0.118289
10	34800000	34900000	-1.72691
10	34900000	35000000	-2.4849
10	35000000	35100000	-4.67512
10	35100000	35200000	-5.46723
10	35200000	35300000	-4.83824
10	35300000	35400000	-4.73813
10	35400000	35500000	-4.94874
10	35500000	35600000	-4.02465
10	35600000	35700000	-3.13764
10	35700000	35800000	-2.67066
10	35800000	35900000	-3.99599
10	35900000	36000000	-5.95507
10	36000000	36100000	-6.73958
10	36100000	36200000	-5.54801
10	36200000	36300000	-5.99294
10	36300000	36400000	-4.71985
10	36400000	36500000	-4.42212
10	36500000	36600000	-2.9642
10	36600000	36700000	-1.71017
10	36700000	36800000	-1.23238
10	36800000	36900000	-1.13881
10	36900000	37000000	-4.52659
10	37000000	37100000	-5.5429
10	37100000	37200000	-5.59616
10	37200000	37300000	-6.19861
10	37300000	37376577	-6.08836
1	0	100000	-1.03024
1	100000	200000	0.0160777
1	200000	300000	1.43738
1	300000	400000	2.51896
1	400000	500000	0.500066
1	500000	600000	0.397996
1	600000	700000	1.43999
1	700000	800000	1.21725
1	800000	900000	1.14496
1	900000	1000000	0.567696
1	1000000	1100000	-0.263795
1	1100000	1200000	-2.47677
1	1200000	1300000	-2.0082
1	1300000	1400000	-1.71876
1	1400000	1500000	-0.872114
1	1500000	1600000	-1.65792
1	1600000	1700000	-3.41477
1	1700000	1800000	-4.97826
1	1800000	1900000	-3.70483
1	1900000	2000000	-4.54715
1	2000000	2100000	-6.67139
1	2100000	2200000	-5.95291
1	2200000	2300000	-7.35931
1	2300000	2400000	-8.14216
1	2400000	2500000	-9.55134
1	2500000	2600000	-10.239
1	2600000	2700000	-10.383
1	2700000	2800000	-9.10564
1	2800000	2900000	-10.7914
1	2900000	3000000	-10.0073
1	3000000	3100000	-6.57885
1	3100000	3200000	-8.08499
1	3200000	3300000	-6.65152
1	3300000	3400000	-6.44341
1	3400000	3500000	-8.45233
1	3500000	3600000	-9.83524
1	3600000	3700000	-10.1339
1	3700000	3800000	-10.428
1	3800000	3900000	-10.8725
1	3900000	4000000	-11.1207
1	4000000	4100000	-11.0564
1	4100000	4200000	-10.4678
1	4200000	4300000	-9.16185
1	4300000	4400000	-8.49708
1	4400000	4500000	-9.46804
1	4500000	4600000	-8.86919
1	4600000	4700000	-7.40343
1	4700000	4800000	-7.92014
1	4800000	4900000	-6.43194
1	4900000	5000000	-7.23865
1	5000000	5100000	-8.74319
1	5100000	5200000	-9.58799
1	5200000	5300000	-8.17319
1	5300000	5400000	-7.61497
1	5400000	5500000	-8.18939
1	5500000	5600000	-7.74561
1	5600000	5700000	-8.18341
1	5700000	5800000	-9.40862
1	5800000	5900000	-10.6413
1	5900000	6000000	-9.62136
1	6000000	6100000	-9.47097
1	6100000	6200000	-8.70935
1	6200000	6300000	-9.28117
1	6300000	6400000	-9.01405
1	6400000	6500000	-6.9714
1	6500000	6600000	-8.04099
1	6600000	6700000	-8.16563
1	6700000	6800000	-7.09076
1	6800000	6900000	-8.37956
1	6900000	7000000	-8.66749
1	7000000	7100000	-8.81261
1	7100000	7200000	-7.61898
1	7200000	7300000	-8.10776
1	7300000	7400000	-9.11596
1	7400000	7500000	-8.19414
1	7500000	7600000	-7.38262
1	7600000	7700000	-8.25646
1	7700000	7800000	-7.87897
1	7800000	7900000	-8.70822
1	7900000	8000000	-9.24243
1	8000000	8100000	-8.8791
1	8100000	8200000	-9.25034
1	8200000	8300000	-10.1678
1	8300000	8400000	-7.8344
1	8400000	8500000	-8.08953
1	8500000	8600000	-8.5856
1	8600000	8700000	-8.16419
1	8700000	8800000	-8.60609
1	8800000	8900000	-6.76279
1	8900000	9000000	-6.89078
1	9000000	9100000	-6.77361
1	9100000	9200000	-6.06242
1	9200000	9300000	-5.61232
1	9300000	9400000	-6.69791
1	9400000	9500000	-9.31201
1	9500000	9600000	-10.1024
1	9600000	9700000	3.35635
1	9700000	9800000	-10.6026
1	9800000	9900000	-12.8771
1	9900000	10000000	-14.9303
1	10000000	10100000	-14.5028
1	10100000	10200000	-16.693
1	10200000	10300000	-17.9603
1	10300000	10400000	-22.1047
1	10400000	10500000	-28.0985
1	10500000	10600000	-26.4144
1	10600000	10700000	-15.0917
1	10700000	10800000	-15.7519
1	10800000	10900000	-14.7159
1	10900000	11000000	-13.0381
1	11000000	11100000	-12.0869
1	11100000	11200000	-11.931
1	11200000	11300000	-12.1809
1	11300000	11400000	-10.3004
1	11400000	11500000	-9.3203
1	11500000	11600000	-8.57758
1	11600000	11700000	-7.80831
1	11700000	11800000	-7.22858
1	11800000	11900000	-7.98913
1	11900000	12000000	-8.20636
1	12000000	12100000	-8.35146
1	12100000	12200000	-7.3902
1	12200000	12300000	-8.10556
1	12300000	12400000	-6.87162
1	12400000	12500000	-9.3971
1	12500000	12600000	-9.7109
1	12600000	12700000	-8.82773
1	12700000	12800000	-7.93165
1	12800000	12900000	-6.75769
1	12900000	13000000	-7.21609
1	13000000	13100000	-7.50626
1	13100000	13200000	-6.2061
1	13200000	13300000	-7.03936
1	13300000	13400000	-6.27872
1	13400000	13500000	-5.93912
1	13500000	13600000	-7.70136
1	13600000	13700000	-8.04021
1	13700000	13800000	-7.1971
1	13800000	13900000	-5.9047
1	13900000	14000000	-6.82909
1	14000000	14100000	-7.24031
1	14100000	14200000	-8.23576
1	14200000	14300000	-8.52212
1	14300000	14400000	-8.72795
1	14400000	14500000	-8.10733
1	14500000	14600000	-7.95677
1	14600000	14700000	-6.85948
1	14700000	14800000	-7.14972
1	14800000	14900000	-6.34577
1	14900000	15000000	-7.47
1	15000000	15100000	-6.87596
1	15100000	15200000	-6.76354
1	15200000	15300000	-8.19249
1	15300000	15400000	-8.20494
1	15400000	15500000	-7.86984
1	15500000	15600000	-7.05218
1	15600000	15700000	-7.55157
1	15700000	15800000	-9.02122
1	15800000	15900000	-9.66776
1	15900000	16000000	-9.10797
1	16000000	16100000	-9.48721
1	16100000	16200000	-9.48578
1	16200000	16300000	-8.95271
1	16300000	16400000	-8.77593
1	16400000	16500000	-8.22344
1	16500000	16600000	-9.40886
1	16600000	16700000	-8.76177
1	16700000	16800000	-8.76708
1	16800000	16900000	-9.24393
1	16900000	17000000	-9.07672
1	17000000	17100000	-9.98579
1	17100000	17200000	-10.3554
1	17200000	17300000	-11.478
1	17300000	17400000	2.59105
1	17400000	17500000	-7.18809
1	17500000	17600000	-0.962655
1	17600000	17700000	4.60517
1	17700000	17800000	4.47669
1	17800000	17900000	2.32746
1	17900000	18000000	4.01429
1	18000000	18100000	3.79793
1	18100000	18200000	4.53341
1	18200000	18300000	5.72491
1	18300000	18400000	5.12831
1	18400000	18500000	4.34879
1	18500000	18600000	4.09007
1	18600000	18700000	5.1824
1	18700000	18800000	5.69727
1	18800000	18900000	5.93418
1	18900000	19000000	6.78575
1	19000000	19100000	5.30223
1	19100000	19200000	5.80236
1	19200000	19300000	6.80317
1	19300000	19400000	5.91643
1	19400000	19500000	5.85347
1	19500000	19600000	5.0093
1	19600000	19700000	5.92525
1	19700000	19800000	5.35142
1	19800000	19900000	2.38792
1	19900000	20000000	3.88419
1	20000000	20100000	5.55802
1	20100000	20200000	6.77208
1	20200000	20300000	7.02267
1	20300000	20400000	6.1556
1	20400000	20500000	6.54159
1	20500000	20600000	7.00142
1	20600000	20700000	6.82968
1	20700000	20800000	6.73928
1	20800000	20900000	6.16161
1	20900000	21000000	5.49185
1	21000000	21100000	6.04627
1	21100000	21200000	5.87623
1	21200000	21300000	6.10882
1	21300000	21400000	6.37699
1	21400000	21500000	6.0548
1	21500000	21600000	5.95467
1	21600000	21700000	6.21798
1	21700000	21800000	6.0769
1	21800000	21900000	6.58551
1	21900000	22000000	6.41763
1	22000000	22100000	7.08943
1	22100000	22200000	5.48605
1	22200000	22300000	5.99843
1	22300000	22400000	5.72894
1	22400000	22500000	6.12152
1	22500000	22600000	7.15006
1	22600000	22700000	8.93571
1	22700000	22800000	10.7655
1	22800000	22900000	10.4689
1	22900000	23000000	9.59254
1	23000000	23100000	9.66075
1	23100000	23200000	11.3891
1	23200000	23300000	10.4532
1	23300000	23400000	10.9465
1	23400000	23500000	10.3281
1	23500000	23600000	11.1154
1	23600000	23700000	9.98089
1	23700000	23800000	9.49356
1	23800000	23900000	9.07531
1	23900000	24000000	10.2924
1	24000000	24100000	10.0546
1	24100000	24200000	10.6817
1	24200000	24300000	11.7313
1	24300000	24400000	11.3606
1	24400000	24500000	11.918
1	24500000	24600000	12.4817
1	24600000	24700000	-13.2684
1	24700000	24800000	-12.0723
1	24800000	24900000	-11.0195
1	24900000	25000000	-10.6229
1	25000000	25100000	-8.81728
1	25100000	25200000	-10.1241
1	25200000	25300000	-9.87756
1	25300000	25400000	-10.7018
1	25400000	25500000	-10.6246
1	25500000	25600000	-10.3595
1	25600000	25700000	-10.5216
1	25700000	25800000	-10.4573
1	25800000	25900000	-10.6553
1	25900000	26000000	-11.0721
1	26000000	26100000	-10.2508
1	26100000	26200000	-9.94119
1	26200000	26300000	-9.54571
1	26300000	26400000	-8.64781
1	26400000	26500000	-7.57439
1	26500000	26600000	-8.3071
1	26600000	26700000	-6.92715
1	26700000	26800000	-6.93892
1	26800000	26900000	-7.22022
1	26900000	27000000	-6.675
1	27000000	27100000	-6.74412
1	27100000	27200000	-6.85721
1	27200000	27300000	-6.89229
1	27300000	27400000	-7.47261
1	27400000	27500000	-7.00247
1	27500000	27600000	-7.74763
1	27600000	27700000	-3.38341
1	27700000	27800000	-7.10372
1	27800000	27900000	-7.02809
1	27900000	28000000	-6.56672
1	28000000	28100000	-6.63245
1	28100000	28200000	-6.46301
1	28200000	28300000	-5.45103
1	28300000	28400000	-6.68956
1	28400000	28500000	-7.37587
1	28500000	28600000	-7.47595
1	28600000	28700000	-7.03584
1	28700000	28800000	-7.793
1	28800000	28900000	-8.25742
1	28900000	29000000	-0.206195
1	29000000	29100000	-8.09493
1	29100000	29200000	-7.91862
1	29200000	29300000	-7.73827
1	29300000	29400000	-8.10359
1	29400000	29500000	-7.62997
1	29500000	29600000	-6.80982
1	29600000	29700000	-6.75814
1	29700000	29800000	-6.11618
1	29800000	29900000	-5.59516
1	29900000	30000000	-5.65749
1	30000000	30100000	-6.11367
1	30100000	30200000	-5.73124
1	30200000	30300000	-6.69768
1	30300000	30400000	-6.05564
1	30400000	30500000	-5.83028
1	30500000	30600000	-6.58683
1	30600000	30700000	-6.27983
1	30700000	30800000	-6.17656
1	30800000	30900000	-6.27935
1	30900000	31000000	-5.71854
1	31000000	31100000	-5.55159
1	31100000	31200000	-6.28917
1	31200000	31300000	-5.76235
1	31300000	31400000	-5.65109
1	31400000	31500000	-5.34238
1	31500000	31600000	-5.01475
1	31600000	31700000	-4.61283
1	31700000	31800000	-3.65269
1	31800000	31900000	-3.51227
1	31900000	32000000	-3.26809
1	32000000	32100000	-2.91658
1	32100000	32200000	-2.36043
1	32200000	32300000	-2.65052
1	32300000	32400000	-1.75828
1	32400000	32500000	-1.64282
1	32500000	32600000	-1.34505
1	32600000	32700000	-1.64942
1	32700000	32800000	-1.84055
1	32800000	32900000	-1.40394
1	32900000	33000000	-1.66537
1	33000000	33100000	-1.86822
1	33100000	33200000	-2.14226
1	33200000	33300000	-2.02267
1	33300000	33400000	-1.91607
1	33400000	33500000	-1.24892
1	33500000	33600000	-1.271
1	33600000	33700000	-1.85842
1	33700000	33800000	-2.33945
1	33800000	33900000	-1.82544
1	33900000	34000000	-2.5492
1	34000000	34100000	-2.47574
1	34100000	34200000	-2.67431
1	34200000	34300000	-2.47651
1	34300000	34400000	-2.15299
1	34400000	34500000	-2.08817
1	34500000	34600000	-2.24304
1	34600000	34700000	-2.37256
1	34700000	34800000	-2.14688
1	34800000	34900000	-2.09571
1	34900000	35000000	-2.33445
1	35000000	35100000	-2.443
1	35100000	35200000	-2.49873
1	35200000	35300000	-2.85643
1	35300000	35400000	-2.57694
1	35400000	35500000	-1.91422
1	35500000	35600000	-1.80622
1	35600000	35700000	-2.11988
1	35700000	35800000	-2.6169
1	35800000	35900000	-3.03891
1	35900000	36000000	-2.72912
1	36000000	36100000	-2.49079
1	36100000	36200000	-2.60106
1	36200000	36300000	-2.74638
1	36300000	36400000	-2.58259
1	36400000	36500000	-2.77309
1	36500000	36600000	5.3377
1	36600000	36700000	7.15402
1	36700000	36800000	6.93866
1	36800000	36900000	6.73179
1	36900000	37000000	6.33921
1	37000000	37100000	5.98972
1	37100000	37200000	5.82874
1	37200000	37300000	6.03191
1	37300000	37400000	5.54527
1	37400000	37500000	5.66618
1	37500000	37600000	5.40924
1	37600000	37700000	4.8121
1	37700000	37800000	4.81979
1	37800000	37900000	5.10617
1	37900000	38000000	4.55189
1	38000000	38100000	4.40604
1	38100000	38200000	5.12193
1	38200000	38300000	4.67944
1	38300000	38400000	4.62343
1	38400000	38500000	5.10035
1	38500000	38600000	4.41255
1	38600000	38700000	4.26766
1	38700000	38800000	4.95247
1	38800000	38900000	4.24606
1	38900000	39000000	3.4588
1	39000000	39100000	4.30464
1	39100000	39200000	4.38361
1	39200000	39300000	3.89694
1	39300000	39400000	4.15688
1	39400000	39500000	4.20732
1	39500000	39600000	4.4698
1	39600000	39700000	4.10675
1	39700000	39800000	4.26673
1	39800000	39900000	4.2219
1	39900000	40000000	4.77787
1	40000000	40100000	3.97929
1	40100000	40200000	3.6613
1	40200000	40300000	3.38188
1	40300000	40400000	3.55872
1	40400000	40500000	3.61766
1	40500000	40600000	3.71693
1	40600000	40700000	3.80719
1	40700000	40800000	3.47808
1	40800000	40900000	3.74507
1	40900000	41000000	3.67941
1	41000000	41100000	3.26786
1	41100000	41200000	2.98598
1	41200000	41300000	2.93451
1	41300000	41400000	3.29023
1	41400000	41500000	3.34944
1	41500000	41600000	2.93144
1	41600000	41700000	3.17803
1	41700000	41800000	3.61508
1	41800000	41900000	4.26362
1	41900000	42000000	3.46827
1	42000000	42100000	3.31668
1	42100000	42200000	3.85134
1	42200000	42300000	4.42339
1	42300000	42400000	4.75235
1	42400000	42500000	4.50456
1	42500000	42600000	4.83954
1	42600000	42700000	5.0629
1	42700000	42800000	5.17751
1	42800000	42900000	5.30662
1	42900000	43000000	5.73792
1	43000000	43100000	4.90355
1	43100000	43200000	4.79775
1	43200000	43300000	4.79217
1	43300000	43400000	4.76257
1	43400000	43500000	5.35183
1	43500000	43600000	5.15295
1	43600000	43700000	5.36299
1	43700000	43800000	5.87816
1	43800000	43900000	5.17675
1	43900000	44000000	5.20038
1	44000000	44100000	5.15277
1	44100000	44200000	5.0178
1	44200000	44300000	5.09488
1	44300000	44400000	5.39709
1	44400000	44500000	5.12332
1	44500000	44600000	4.50939
1	44600000	44700000	4.34092
1	44700000	44800000	4.88684
1	44800000	44900000	5.20951
1	44900000	45000000	5.21194
1	45000000	45100000	5.70666
1	45100000	45200000	5.01058
1	45200000	45300000	5.17483
1	45300000	45400000	4.68228
1	45400000	45500000	5.21527
1	45500000	45600000	6.76373
1	45600000	45700000	6.05369
1	45700000	45800000	5.57535
1	45800000	45900000	5.68612
1	45900000	46000000	5.47059
1	46000000	46100000	5.15381
1	46100000	46200000	5.40638
1	46200000	46300000	5.67592
1	46300000	46400000	5.35322
1	46400000	46500000	6.20987
1	46500000	46600000	5.7244
1	46600000	46700000	6.48615
1	46700000	46800000	6.3192
1	46800000	46900000	5.36774
1	46900000	47000000	5.79289
1	47000000	47100000	5.95325
1	47100000	47200000	6.52438
1	47200000	47300000	6.75254
1	47300000	47400000	5.56761
1	47400000	47500000	6.171
1	47500000	47600000	5.0347
1	47600000	47700000	5.00423
1	47700000	47800000	4.34497
1	47800000	47900000	5.51145
1	47900000	48000000	5.99596
1	48000000	48100000	5.74977
1	48100000	48200000	6.11132
1	48200000	48300000	6.67835
1	48300000	48400000	6.6481
1	48400000	48500000	6.94945
1	48500000	48600000	6.36696
1	48600000	48700000	6.21859
1	48700000	48800000	6.23052
1	48800000	48900000	6.00081
1	48900000	49000000	5.81892
1	49000000	49100000	5.93028
1	49100000	49200000	5.72852
1	49200000	49300000	5.59673
1	49300000	49400000	5.48383
1	49400000	49500000	4.97772
1	49500000	49600000	4.84246
1	49600000	49700000	5.51865
1	49700000	49800000	5.72222
1	49800000	49900000	5.51349
1	49900000	50000000	5.27872
1	50000000	50100000	5.54145
1	50100000	50200000	5.58593
1	50200000	50300000	3.96952
1	50300000	50400000	3.91557
1	50400000	50500000	4.71539
1	50500000	50600000	5.10785
1	50600000	50700000	5.66308
1	50700000	50800000	4.88214
1	50800000	50900000	4.71398
1	50900000	51000000	4.47516
1	51000000	51100000	5.10985
1	51100000	51200000	5.18859
1	51200000	51300000	4.80078
1	51300000	51400000	5.35626
1	51400000	51500000	5.74921
1	51500000	51600000	5.41844
1	51600000	51700000	5.32051
1	51700000	51800000	5.32839
1	51800000	51900000	5.28957
1	51900000	52000000	5.50026
1	52000000	52100000	5.73217
1	52100000	52200000	5.45751
1	52200000	52300000	5.17916
1	52300000	52400000	5.15217
1	52400000	52500000	4.9369
1	52500000	52600000	5.36684
1	52600000	52700000	5.68694
1	52700000	52800000	5.47132
1	52800000	52900000	5.81288
1	52900000	53000000	5.65552
1	53000000	53100000	5.29708
1	53100000	53200000	4.95741
1	53200000	53300000	4.85714
1	53300000	53400000	4.89543
1	53400000	53500000	4.89286
1	53500000	53600000	5.56188
1	53600000	53700000	4.27511
1	53700000	53800000	4.59376
1	53800000	53900000	4.86411
1	53900000	54000000	5.18027
1	54000000	54100000	5.72482
1	54100000	54200000	5.16474
1	54200000	54300000	6.02318
1	54300000	54400000	5.07013
1	54400000	54500000	4.75003
1	54500000	54600000	5.039
1	54600000	54700000	5.28239
1	54700000	54800000	5.08687
1	54800000	54900000	4.42788
1	54900000	55000000	4.92842
1	55000000	55100000	5.43191
1	55100000	55200000	5.75478
1	55200000	55300000	6.33049
1	55300000	55400000	-21.9217
1	55400000	55500000	-60.7268
1	55500000	55600000	-58.1667
1	55600000	55700000	-25.4487
1	55700000	55800000	7.15829
1	55800000	55900000	7.01822
1	55900000	56000000	6.65985
1	56000000	56100000	7.01097
1	56100000	56200000	6.24332
1	56200000	56300000	6.68793
1	56300000	56400000	5.88453
1	56400000	56500000	6.5146
1	56500000	56600000	7.18105
1	56600000	56700000	6.97496
1	56700000	56800000	7.51495
1	56800000	56900000	7.50563
1	56900000	57000000	7.71929
1	57000000	57100000	7.22214
1	57100000	57200000	6.61867
1	57200000	57300000	6.6515
1	57300000	57400000	6.20094
1	57400000	57500000	6.00408
1	57500000	57600000	5.62688
1	57600000	57700000	5.62488
1	57700000	57800000	6.13969
1	57800000	57900000	5.26398
1	57900000	58000000	5.6223
1	58000000	58100000	4.79239
1	58100000	58200000	5.84116
1	58200000	58300000	6.25661
1	58300000	58400000	6.27694
1	58400000	58500000	5.63473
1	58500000	58600000	5.25985
1	58600000	58700000	5.04139
1	58700000	58800000	5.06279
1	58800000	58900000	5.33434
1	58900000	59000000	5.36212
1	59000000	59100000	5.54862
1	59100000	59200000	5.54007
1	59200000	59300000	5.26087
1	59300000	59400000	5.47942
1	59400000	59500000	5.23874
1	59500000	59600000	5.98636
1	59600000	59700000	5.57861
1	59700000	59800000	5.41539
1	59800000	59900000	5.62813
1	59900000	60000000	6.32032
1	60000000	60100000	6.19739
1	60100000	60200000	6.01846
1	60200000	60300000	5.94627
1	60300000	60400000	6.28207
1	60400000	60500000	5.85692
1	60500000	60600000	5.83195
1	60600000	60700000	6.23145
1	60700000	60800000	5.12512
1	60800000	60900000	5.80068
1	60900000	61000000	7.06459
1	61000000	61100000	7.06606
1	61100000	61200000	6.75241
1	61200000	61300000	7.2696
1	61300000	61400000	6.88166
1	61400000	61500000	5.40302
1	61500000	61600000	3.42478
1	61600000	61700000	3.41992
1	61700000	61800000	3.66042
1	61800000	61900000	3.69638
1	61900000	62000000	3.82526
1	62000000	62100000	3.59448
1	62100000	62200000	2.91733
1	62200000	62300000	3.46665
1	62300000	62400000	3.54457
1	62400000	62500000	4.16428
1	62500000	62600000	3.99625
1	62600000	62700000	4.2934
1	62700000	62800000	3.35335
1	62800000	62900000	3.50836
1	62900000	63000000	4.19724
1	63000000	63100000	4.20165
1	63100000	63200000	3.92441
1	63200000	63300000	2.63333
1	63300000	63400000	2.39041
1	63400000	63500000	2.69992
1	63500000	63600000	1.92001
1	63600000	63700000	2.27075
1	63700000	63800000	1.81227
1	63800000	63900000	0.817385
1	63900000	64000000	2.63736
1	64000000	64100000	3.90579
1	64100000	64200000	3.81263
1	64200000	64300000	4.27757
1	64300000	64400000	3.57457
1	64400000	64500000	2.87772
1	64500000	64600000	3.01527
1	64600000	64700000	2.68605
1	64700000	64800000	3.49668
1	64800000	64900000	2.78828
1	64900000	65000000	2.89723
1	65000000	65100000	3.35519
1	65100000	65200000	2.93588
1	65200000	65300000	2.8068
1	65300000	65400000	2.75682
1	65400000	65500000	2.26264
1	65500000	65600000	2.46629
1	65600000	65700000	2.30584
1	65700000	65800000	2.50114
1	65800000	65900000	2.46999
1	65900000	66000000	3.06339
1	66000000	66100000	3.24224
1	66100000	66200000	2.95829
1	66200000	66300000	3.35515
1	66300000	66400000	3.39534
1	66400000	66500000	3.91787
1	66500000	66600000	3.4946
1	66600000	66700000	3.77875
1	66700000	66800000	4.47845
1	66800000	66900000	4.92085
1	66900000	67000000	5.10073
1	67000000	67100000	5.16354
1	67100000	67200000	5.2389
1	67200000	67300000	5.52004
1	67300000	67400000	5.30406
1	67400000	67500000	4.12948
1	67500000	67600000	5.90524
1	67600000	67700000	5.07856
1	67700000	67800000	6.03713
1	67800000	67900000	6.22594
1	67900000	68000000	6.6013
1	68000000	68100000	5.22614
1	68100000	68200000	6.83258
1	68200000	68300000	6.15346
1	68300000	68400000	6.72076
1	68400000	68500000	6.01986
1	68500000	68600000	5.87239
1	68600000	68700000	5.62446
1	68700000	68800000	6.64249
1	68800000	68900000	7.05896
1	68900000	69000000	5.80283
1	69000000	69100000	5.50213
1	69100000	69200000	5.21739
1	69200000	69300000	5.2827
1	69300000	69400000	4.73445
1	69400000	69500000	4.53636
1	69500000	69600000	4.73537
1	69600000	69700000	4.35928
1	69700000	69800000	5.66507
1	69800000	69900000	5.80275
1	69900000	70000000	6.17357
1	70000000	70100000	6.15728
1	70100000	70200000	6.56855
1	70200000	70300000	6.56379
1	70300000	70400000	7.04521
1	70400000	70500000	7.49514
1	70500000	70600000	7.86445
1	70600000	70700000	9.03256
1	70700000	70800000	9.22796
1	70800000	70896740	9.39148
11	0	100000	3.95151
11	100000	200000	4.07879
11	200000	300000	4.27248
11	300000	400000	3.3426
11	400000	500000	-0.0825258
11	500000	600000	0.265777
11	600000	700000	-1.38575
11	700000	800000	-3.1413
11	800000	900000	-3.09235
11	900000	1000000	-4.98048
11	1000000	1100000	-5.22463
11	1100000	1200000	-4.46622
11	1200000	1300000	-4.33279
11	1300000	1400000	-2.49627
11	1400000	1500000	-2.83747
11	1500000	1600000	-3.4504
11	1600000	1700000	-3.34779
11	1700000	1800000	-4.52618
11	1800000	1900000	-4.5168
11	1900000	2000000	-4.65299
11	2000000	2100000	-4.57794
11	2100000	2200000	-4.62114
11	2200000	2300000	-4.2812
11	2300000	2400000	-2.21697
11	2400000	2500000	2.64847
11	2500000	2600000	-0.26162
11	2600000	2700000	1.72231
11	2700000	2800000	1.7632
11	2800000	2900000	3.91581
11	2900000	3000000	3.18339
11	3000000	3100000	4.24693
11	3100000	3200000	0.280274
11	3200000	3300000	-0.916692
11	3300000	3400000	-0.491353
11	3400000	3500000	-1.18193
11	3500000	3600000	-2.15589
11	3600000	3700000	-3.24516
11	3700000	3800000	-4.18644
11	3800000	3900000	-4.12289
11	3900000	4000000	-4.0236
11	4000000	4100000	-4.07225
11	4100000	4200000	-4.30257
11	4200000	4300000	-4.19078
11	4300000	4400000	-3.90381
11	4400000	4500000	-2.357
11	4500000	4600000	-1.7663
11	4600000	4700000	2.08581
11	4700000	4800000	2.60321
11	4800000	4900000	-0.222605
11	4900000	5000000	-1.49113
11	5000000	5100000	-1.09924
11	5100000	5200000	0.169815
11	5200000	5300000	2.78323
11	5300000	5400000	4.66787
11	5400000	5500000	2.88145
11	5500000	5600000	2.18305
11	5600000	5700000	1.47426
11	5700000	5800000	1.31415
11	5800000	5900000	-2.75147
11	5900000	6000000	-2.8417
11	6000000	6100000	-2.14526
11	6100000	6200000	1.89457
11	6200000	6300000	-2.9664
11	6300000	6400000	-3.38333
11	6400000	6500000	-3.11835
11	6500000	6600000	-3.91245
11	6600000	6700000	-1.37681
11	6700000	6800000	0.884257
11	6800000	6900000	1.86276
11	6900000	7000000	3.11833
11	7000000	7100000	2.42318
11	7100000	7200000	2.29098
11	7200000	7300000	3.27891
11	7300000	7400000	2.94751
11	7400000	7500000	2.83891
11	7500000	7600000	3.51251
11	7600000	7700000	2.87476
11	7700000	7800000	3.17041
11	7800000	7900000	4.2323
11	7900000	8000000	3.39828
11	8000000	8100000	4.42744
11	8100000	8200000	2.9196
11	8200000	8300000	2.42106
11	8300000	8400000	2.12878
11	8400000	8500000	0.245657
11	8500000	8600000	0.311035
11	8600000	8700000	2.82246
11	8700000	8800000	5.39348
11	8800000	8900000	4.7063
11	8900000	9000000	3.91037
11	9000000	9100000	4.52711
11	9100000	9200000	4.79565
11	9200000	9300000	1.76469
11	9300000	9400000	0.137146
11	9400000	9500000	0.780601
11	9500000	9600000	3.28233
11	9600000	9700000	3.61373
11	9700000	9800000	2.28873
11	9800000	9900000	1.57652
11	9900000	10000000	-1.62645
11	10000000	10100000	-0.350359
11	10100000	10200000	-1.97723
11	10200000	10300000	-2.35313
11	10300000	10400000	-2.28307
11	10400000	10500000	0.777902
11	10500000	10600000	1.26039
11	10600000	10700000	0.772957
11	10700000	10800000	-0.279044
11	10800000	10900000	2.63264
11	10900000	11000000	2.5781
11	11000000	11100000	1.80552
11	11100000	11200000	0.85524
11	11200000	11300000	-0.77837
11	11300000	11400000	-1.44952
11	11400000	11500000	-0.022746
11	11500000	11600000	3.98811
11	11600000	11700000	2.90554
11	11700000	11800000	0.462669
11	11800000	11900000	-0.545522
11	11900000	12000000	-1.86963
11	12000000	12100000	1.76881
11	12100000	12200000	2.0341
11	12200000	12300000	-0.987053
11	12300000	12400000	-1.77699
11	12400000	12500000	-1.44342
11	12500000	12600000	-0.172724
11	12600000	12700000	-0.527296
11	12700000	12800000	-0.44562
11	12800000	12900000	-2.53204
11	12900000	13000000	-3.4623
11	13000000	13100000	-3.66462
11	13100000	13200000	-3.40857
11	13200000	13300000	-3.78978
11	13300000	13400000	-3.44364
11	13400000	13500000	-3.58645
11	13500000	13600000	-3.58961
11	13600000	13700000	-2.70367
11	13700000	13800000	-1.73606
11	13800000	13900000	1.40632
11	13900000	14000000	0.861363
11	14000000	14100000	-1.72792
11	14100000	14200000	-0.434491
11	14200000	14300000	0.663014
11	14300000	14400000	-1.11129
11	14400000	14500000	-3.39038
11	14500000	14600000	-2.80972
11	14600000	14700000	-2.17751
11	14700000	14800000	-2.25588
11	14800000	14900000	-2.1176
11	14900000	15000000	0.46342
11	15000000	15100000	1.67486
11	15100000	15200000	-0.632916
11	15200000	15300000	-1.8988
11	15300000	15400000	-3.10763
11	15400000	15500000	-2.68442
11	15500000	15600000	-2.47209
11	15600000	15700000	-2.46955
11	15700000	15800000	-2.41226
11	15800000	15900000	1.00706
11	15900000	16000000	3.14331
11	16000000	16100000	-1.15983
11	16100000	16200000	-2.73325
11	16200000	16300000	-3.54466
11	16300000	16400000	-3.47172
11	16400000	16500000	-2.66052
11	16500000	16600000	0.821508
11	16600000	16700000	1.12951
11	16700000	16800000	5.11989
11	16800000	16900000	5.29929
11	16900000	17000000	3.30995
11	17000000	17100000	2.52163
11	17100000	17200000	2.54946
11	17200000	17300000	2.5425
11	17300000	17400000	3.2718
11	17400000	17500000	3.88153
11	17500000	17600000	4.10365
11	17600000	17700000	2.71572
11	17700000	17800000	0.879247
11	17800000	17900000	0.357416
11	17900000	18000000	0.701396
11	18000000	18100000	0.756931
11	18100000	18200000	0.926117
11	18200000	18300000	1.56858
11	18300000	18400000	2.78506
11	18400000	18500000	1.8134
11	18500000	18600000	0.0400624
11	18600000	18700000	2.95558
11	18700000	18800000	0.162538
11	18800000	18900000	3.3841
11	18900000	19000000	2.14912
11	19000000	19100000	2.89113
11	19100000	19200000	3.05563
11	19200000	19300000	4.11578
11	19300000	19400000	1.04544
11	19400000	19500000	-2.84275
11	19500000	19600000	-2.79166
11	19600000	19700000	0.637059
11	19700000	19800000	4.40796
11	19800000	19900000	1.73952
11	19900000	20000000	2.18405
11	20000000	20100000	2.39298
11	20100000	20200000	0.193505
11	20200000	20300000	2.09184
11	20300000	20400000	1.57244
11	20400000	20500000	-2.6547
11	20500000	20600000	-2.42867
11	20600000	20700000	-0.284164
11	20700000	20800000	-2.15757
11	20800000	20900000	-2.86025
11	20900000	21000000	-2.95259
11	21000000	21100000	-1.49234
11	21100000	21200000	-1.63411
11	21200000	21300000	1.75402
11	21300000	21400000	1.10566
11	21400000	21500000	0.861649
11	21500000	21600000	-2.22078
11	21600000	21700000	-2.88685
11	21700000	21800000	-3.09229
11	21800000	21900000	-3.1425
11	21900000	22000000	-3.03629
11	22000000	22100000	-1.27525
11	22100000	22200000	2.87429
11	22200000	22300000	4.56968
11	22300000	22400000	0.141512
11	22400000	22500000	0.72989
11	22500000	22600000	-0.436504
11	22600000	22700000	1.6256
11	22700000	22800000	-3.13066
11	22800000	22900000	-3.2511
11	22900000	23000000	-3.06196
11	23000000	23100000	-2.36841
11	23100000	23200000	-2.16619
11	23200000	23300000	-0.795632
11	23300000	23400000	-0.874106
11	23400000	23500000	1.58283
11	23500000	23600000	1.14205
11	23600000	23700000	1.16227
11	23700000	23800000	3.03643
11	23800000	23900000	1.57202
11	23900000	24000000	2.22945
11	24000000	24100000	2.69904
11	24100000	24200000	1.21839
11	24200000	24300000	-0.410739
11	24300000	24400000	-2.04234
11	24400000	24500000	-1.55307
11	24500000	24600000	0.615989
11	24600000	24700000	-1.18765
11	24700000	24800000	-2.45927
11	24800000	24900000	-2.5376
11	24900000	25000000	-2.36584
11	25000000	25100000	-2.67702
11	25100000	25200000	-2.94954
11	25200000	25300000	-2.65403
11	25300000	25400000	-1.93199
11	25400000	25500000	-0.265553
11	25500000	25600000	-1.50712
11	25600000	25700000	-1.79211
11	25700000	25800000	-3.29023
11	25800000	25900000	-0.617931
11	25900000	26000000	-0.746134
11	26000000	26100000	-2.40612
11	26100000	26200000	-1.63173
11	26200000	26300000	-1.42687
11	26300000	26400000	2.02647
11	26400000	26500000	1.74731
11	26500000	26600000	4.39261
11	26600000	26700000	2.38306
11	26700000	26800000	2.22132
11	26800000	26900000	2.284
11	26900000	27000000	0.111684
11	27000000	27100000	-2.02178
11	27100000	27200000	-2.0026
11	27200000	27300000	-1.95977
11	27300000	27400000	-1.82241
11	27400000	27500000	-1.76194
11	27500000	27600000	-1.75186
11	27600000	27700000	-1.11966
11	27700000	27800000	-0.274806
11	27800000	27900000	3.115
11	27900000	28000000	5.03975
11	28000000	28100000	-1.09168
11	28100000	28200000	-2.21252
11	28200000	28300000	-2.18438
11	28300000	28400000	-1.72545
11	28400000	28500000	2.07752
11	28500000	28600000	2.86777
11	28600000	28700000	2.72906
11	28700000	28800000	3.13751
11	28800000	28900000	0.630693
11	28900000	29000000	0.264039
11	29000000	29100000	1.16289
11	29100000	29200000	3.02701
11	29200000	29300000	-0.676416
11	29300000	29400000	0.76233
11	29400000	29500000	1.10426
11	29500000	29600000	0.496071
11	29600000	29700000	-1.72836
11	29700000	29800000	2.23575
11	29800000	29900000	2.62707
11	29900000	30000000	-1.14725
11	30000000	30100000	-1.79316
11	30100000	30200000	-1.15951
11	30200000	30300000	0.792844
11	30300000	30400000	0.156528
11	30400000	30500000	-1.77673
11	30500000	30600000	1.36299
11	30600000	30700000	3.76156
11	30700000	30800000	3.68806
11	30800000	30900000	0.362853
11	30900000	31000000	2.12348
11	31000000	31100000	2.43393
11	31100000	31200000	0.337828
11	31200000	31300000	1.37088
11	31300000	31400000	1.10453
11	31400000	31500000	1.9148
11	31500000	31600000	-0.70294
11	31600000	31700000	-1.50776
11	31700000	31800000	1.35711
11	31800000	31900000	2.54677
11	31900000	32000000	2.87614
11	32000000	32100000	2.05143
11	32100000	32200000	-0.201702
11	32200000	32300000	-2.40012
11	32300000	32400000	-2.50835
11	32400000	32500000	-2.42324
11	32500000	32600000	-1.6426
11	32600000	32700000	0.0407071
11	32700000	32800000	2.4949
11	32800000	32900000	2.42718
11	32900000	33000000	-0.683908
11	33000000	33100000	-0.974066
11	33100000	33200000	-1.97141
11	33200000	33300000	1.70936
11	33300000	33400000	-1.34995
11	33400000	33500000	-2.67857
11	33500000	33600000	-1.70456
11	33600000	33700000	-1.61915
11	33700000	33800000	1.42556
11	33800000	33900000	0.763734
11	33900000	33910548	1.44788
12	0	100000	-9.3435
12	100000	200000	-8.77355
12	200000	300000	-7.95204
12	300000	400000	-6.74752
12	400000	500000	-5.66317
12	500000	600000	-5.78825
12	600000	700000	-5.8219
12	700000	800000	-6.39013
12	800000	900000	-6.83242
12	900000	1000000	-6.41487
12	1000000	1100000	-4.75578
12	1100000	1200000	-3.38644
12	1200000	1300000	1.43299
12	1300000	1400000	1.50686
12	1400000	1500000	0.192122
12	1500000	1600000	-0.256887
12	1600000	1700000	0.47103
12	1700000	1800000	-0.231386
12	1800000	1900000	-0.674221
12	1900000	2000000	0.297946
12	2000000	2100000	1.36942
12	2100000	2200000	1.81125
12	2200000	2300000	0.724596
12	2300000	2400000	-1.73416
12	2400000	2500000	-0.592572
12	2500000	2600000	-1.97584
12	2600000	2700000	1.1192
12	2700000	2800000	1.20162
12	2800000	2900000	-2.21333
12	2900000	3000000	-3.64377
12	3000000	3100000	-3.03731
12	3100000	3200000	0.935824
12	3200000	3300000	1.57776
12	3300000	3400000	-3.7209
12	3400000	3500000	-4.53064
12	3500000	3600000	-3.96039
12	3600000	3700000	-0.315183
12	3700000	3800000	0.566407
12	3800000	3900000	-0.215386
12	3900000	4000000	-1.03264
12	4000000	4100000	1.44798
12	4100000	4200000	1.50737
12	4200000	4300000	-3.23267
12	4300000	4400000	-2.55488
12	4400000	4500000	-1.53719
12	4500000	4600000	-1.22817
12	4600000	4700000	-0.597961
12	4700000	4800000	1.38731
12	4800000	4900000	-4.61525
12	4900000	5000000	-5.30723
12	5000000	5100000	-5.11257
12	5100000	5200000	-5.28294
12	5200000	5300000	-1.48595
12	5300000	5400000	1.36004
12	5400000	5500000	1.61762
12	5500000	5600000	-1.06761
12	5600000	5700000	-1.18001
12	5700000	5800000	-5.63703
12	5800000	5900000	-3.71304
12	5900000	6000000	1.13634
12	6000000	6100000	-0.36535
12	6100000	6200000	-2.20846
12	6200000	6300000	-1.03164
12	6300000	6400000	-1.01739
12	6400000	6500000	-0.200119
12	6500000	6600000	0.514801
12	6600000	6700000	1.83195
12	6700000	6800000	0.468207
12	6800000	6900000	0.303458
12	6900000	7000000	-1.17727
12	7000000	7100000	-2.54168
12	7100000	7200000	-3.00351
12	7200000	7300000	-0.59181
12	7300000	7400000	3.01898
12	7400000	7500000	2.6175
12	7500000	7600000	-2.67949
12	7600000	7700000	-5.18903
12	7700000	7800000	-3.9322
12	7800000	7900000	-2.7376
12	7900000	8000000	-3.29498
12	8000000	8100000	-2.11879
12	8100000	8200000	-3.55099
12	8200000	8300000	-4.70338
12	8300000	8400000	-4.04383
12	8400000	8500000	-5.08006
12	8500000	8600000	-1.98802
12	8600000	8700000	0.574208
12	8700000	8800000	2.22843
12	8800000	8900000	-0.396043
12	8900000	9000000	-1.64692
12	9000000	9100000	0.835946
12	9100000	9200000	1.57927
12	9200000	9300000	1.61816
12	9300000	9400000	3.57702
12	9400000	9500000	4.33135
12	9500000	9600000	3.6538
12	9600000	9700000	3.90781
12	9700000	9800000	3.24388
12	9800000	9900000	3.81511
12	9900000	10000000	4.15108
12	10000000	10100000	-0.193752
12	10100000	10200000	-2.66132
12	10200000	10300000	-3.52043
12	10300000	10400000	-2.20824
12	10400000	10500000	1.75668
12	10500000	10600000	-0.379688
12	10600000	10700000	0.0259277
12	10700000	10800000	-1.19089
12	10800000	10900000	0.624124
12	10900000	11000000	3.44105
12	11000000	11100000	1.04696
12	11100000	11200000	-2.69898
12	11200000	11300000	-0.546009
12	11300000	11400000	0.402769
12	11400000	11500000	-1.36217
12	11500000	11600000	-2.73795
12	11600000	11700000	-0.931596
12	11700000	11800000	1.52156
12	11800000	11900000	1.57323
12	11900000	12000000	4.03105
12	12000000	12100000	3.4799
12	12100000	12200000	1.86493
12	12200000	12300000	1.68311
12	12300000	12400000	2.47316
12	12400000	12500000	0.204358
12	12500000	12600000	2.793
12	12600000	12700000	3.47823
12	12700000	12800000	2.00392
12	12800000	12900000	-1.09157
12	12900000	13000000	-0.258669
12	13000000	13100000	1.92634
12	13100000	13200000	2.86069
12	13200000	13300000	1.22097
12	13300000	13400000	1.54213
12	13400000	13500000	-0.50755
12	13500000	13600000	1.18952
12	13600000	13700000	0.960592
12	13700000	13800000	-1.07365
12	13800000	13900000	1.33498
12	13900000	14000000	2.06548
12	14000000	14100000	0.335345
12	14100000	14200000	0.400284
12	14200000	14300000	1.2963
12	14300000	14400000	3.00777
12	14400000	14500000	1.13385
12	14500000	14600000	2.26129
12	14600000	14700000	0.761281
12	14700000	14800000	0.691426
12	14800000	14900000	4.13202
12	14900000	15000000	1.3235
12	15000000	15100000	-2.98333
12	15100000	15200000	-8.87062
12	15200000	15300000	2.51203
12	15300000	15400000	0.185438
12	15400000	15500000	-0.247301
12	15500000	15600000	1.07915
12	15600000	15700000	1.93739
12	15700000	15800000	1.00533
12	15800000	15900000	-0.0821371
12	15900000	16000000	1.25027
12	16000000	16100000	3.88905
12	16100000	16200000	4.35128
12	16200000	16300000	4.44579
12	16300000	16400000	2.90779
12	16400000	16500000	-0.983657
12	16500000	16600000	-0.72107
12	16600000	16700000	1.47815
12	16700000	16800000	1.15531
12	16800000	16900000	-1.56612
12	16900000	17000000	-2.61088
12	17000000	17100000	-3.75842
12	17100000	17200000	-3.46985
12	17200000	17300000	-0.960453
12	17300000	17400000	2.99348
12	17400000	17500000	1.21528
12	17500000	17600000	-0.687058
12	17600000	17700000	-0.401738
12	17700000	17800000	2.78673
12	17800000	17900000	0.600367
12	17900000	18000000	2.23067
12	18000000	18100000	-0.673532
12	18100000	18200000	-3.1767
12	18200000	18300000	-3.0923
12	18300000	18400000	-1.85831
12	18400000	18500000	0.110428
12	18500000	18600000	-1.541
12	18600000	18700000	1.85433
12	18700000	18800000	3.48157
12	18800000	18900000	0.881616
12	18900000	19000000	0.87051
12	19000000	19100000	1.81774
12	19100000	19200000	2.71884
12	19200000	19300000	2.55669
12	19300000	19400000	2.98471
12	19400000	19500000	1.86942
12	19500000	19600000	0.442379
12	19600000	19700000	0.598192
12	19700000	19800000	1.96522
12	19800000	19900000	0.44063
12	19900000	20000000	0.310389
12	20000000	20100000	0.0569131
12	20100000	20200000	1.62294
12	20200000	20300000	2.04333
12	20300000	20400000	1.22021
12	20400000	20500000	2.29384
12	20500000	20600000	-1.19706
12	20600000	20700000	-1.69856
12	20700000	20800000	-2.59806
12	20800000	20900000	-3.73389
12	20900000	21000000	-2.83386
12	21000000	21100000	3.50049
12	21100000	21200000	2.14329
12	21200000	21300000	2.76599
12	21300000	21400000	0.832537
12	21400000	21500000	-0.445429
12	21500000	21600000	0.468077
12	21600000	21700000	0.803819
12	21700000	21800000	-0.790933
12	21800000	21900000	0.347787
12	21900000	22000000	2.70431
12	22000000	22100000	2.48054
12	22100000	22200000	3.26363
12	22200000	22300000	2.9756
12	22300000	22400000	0.878954
12	22400000	22500000	1.74213
12	22500000	22600000	0.0933058
12	22600000	22700000	0.470803
12	22700000	22800000	0.743351
12	22800000	22900000	1.54413
12	22900000	23000000	2.80393
12	23000000	23100000	3.17525
12	23100000	23200000	3.72029
12	23200000	23300000	-0.0803137
12	23300000	23400000	-1.9641
12	23400000	23500000	1.9029
12	23500000	23600000	3.77418
12	23600000	23700000	0.308074
12	23700000	23800000	-0.894194
12	23800000	23900000	-1.18433
12	23900000	24000000	1.6298
12	24000000	24100000	-0.277575
12	24100000	24200000	2.39866
12	24200000	24300000	-0.0646014
12	24300000	24400000	-0.562804
12	24400000	24500000	0.617643
12	24500000	24600000	-1.2591
12	24600000	24700000	0.438179
12	24700000	24800000	3.08491
12	24800000	24900000	3.60707
12	24900000	25000000	0.838165
12	25000000	25100000	1.88312
12	25100000	25200000	3.05279
12	25200000	25300000	2.65012
12	25300000	25400000	5.03549
12	25400000	25500000	4.69979
12	25500000	25600000	2.52142
12	25600000	25700000	2.84676
12	25700000	25800000	2.30016
12	25800000	25900000	1.23844
12	25900000	26000000	4.2035
12	26000000	26100000	4.23997
12	26100000	26200000	-5.79867
12	26200000	26300000	-1.82802
12	26300000	26400000	-1.1164
12	26400000	26500000	0.792493
12	26500000	26600000	0.684004
12	26600000	26700000	4.73383
12	26700000	26800000	2.53012
12	26800000	26900000	2.87389
12	26900000	27000000	4.32539
12	27000000	27100000	4.54174
12	27100000	27200000	3.14025
12	27200000	27300000	4.70198
12	27300000	27400000	4.20253
12	27400000	27500000	3.66622
12	27500000	27600000	2.02441
12	27600000	27700000	-0.631704
12	27700000	27800000	-2.11349
12	27800000	27900000	-2.50878
12	27900000	28000000	-2.04606
12	28000000	28100000	-1.52301
12	28100000	28200000	-1.56831
12	28200000	28300000	-1.42363
12	28300000	28400000	-3.07961
12	28400000	28500000	-2.47986
12	28500000	28600000	2.8808
12	28600000	28700000	-2.22605
12	28700000	28800000	-2.66904
12	28800000	28900000	-4.03185
12	28900000	29000000	-4.05434
12	29000000	29100000	-3.99404
12	29100000	29200000	-5.18392
12	29200000	29300000	-4.4437
12	29300000	29400000	-4.25924
12	29400000	29500000	-1.972
12	29500000	29600000	-3.12105
12	29600000	29700000	-4.05074
12	29700000	29800000	-3.46683
12	29800000	29900000	-3.76149
12	29900000	30000000	-2.09399
12	30000000	30100000	2.03431
12	30100000	30200000	3.13116
12	30200000	30300000	-1.0349
12	30300000	30400000	-0.921766
12	30400000	30500000	1.07929
12	30500000	30600000	2.22052
12	30600000	30700000	-2.29423
12	30700000	30800000	-2.06689
12	30800000	30900000	1.55944
12	30900000	31000000	-0.161094
12	31000000	31100000	2.5817
12	31100000	31200000	1.9366
12	31200000	31300000	2.74723
12	31300000	31400000	2.28121
12	31400000	31500000	3.6128
12	31500000	31600000	2.46765
12	31600000	31700000	1.90106
12	31700000	31800000	2.36625
12	31800000	31900000	1.90442
12	31900000	32000000	-0.542079
12	32000000	32100000	-2.27826
12	32100000	32200000	-2.86345
12	32200000	32300000	-2.72767
12	32300000	32400000	-2.44789
12	32400000	32500000	-0.826672
12	32500000	32600000	4.00812
12	32600000	32700000	0.0715086
12	32700000	32800000	0.836704
12	32800000	32900000	0.112412
12	32900000	33000000	0.355393
12	33000000	33100000	2.09041
12	33100000	33200000	3.0592
12	33200000	33300000	1.97431
12	33300000	33400000	1.82753
12	33400000	33500000	1.70856
12	33500000	33600000	0.613075
12	33600000	33700000	1.20282
12	33700000	33800000	0.800947
12	33800000	33884239	1.04034
13	0	100000	-1.26091
13	100000	200000	-2.49445
13	200000	300000	-1.66619
13	300000	400000	0.97181
13	400000	500000	2.20801
13	500000	600000	1.99326
13	600000	700000	1.79228
13	700000	800000	0.973231
13	800000	900000	0.41283
13	900000	1000000	-0.129288
13	1000000	1100000	0.294669
13	1100000	1200000	0.81882
13	1200000	1300000	2.32843
13	1300000	1400000	2.85851
13	1400000	1500000	1.99563
13	1500000	1600000	1.5462
13	1600000	1700000	2.10343
13	1700000	1800000	1.93204
13	1800000	1900000	1.27238
13	1900000	2000000	0.699734
13	2000000	2100000	-2.36791
13	2100000	2200000	-3.33429
13	2200000	2300000	-3.58033
13	2300000	2400000	-3.73312
13	2400000	2500000	-3.62382
13	2500000	2600000	-2.98351
13	2600000	2700000	-2.65019
13	2700000	2800000	-2.52588
13	2800000	2900000	-2.61062
13	2900000	3000000	-2.14603
13	3000000	3100000	-1.24657
13	3100000	3200000	0.672661
13	3200000	3300000	0.989688
13	3300000	3400000	0.096588
13	3400000	3500000	-0.718154
13	3500000	3600000	-0.533733
13	3600000	3700000	-0.707386
13	3700000	3800000	0.968632
13	3800000	3900000	0.26346
13	3900000	4000000	1.33496
13	4000000	4100000	0.610878
13	4100000	4200000	1.0626
13	4200000	4300000	3.16397
13	4300000	4400000	3.28562
13	4400000	4500000	0.420982
13	4500000	4600000	1.31248
13	4600000	4700000	4.61924
13	4700000	4800000	3.29089
13	4800000	4900000	3.91584
13	4900000	5000000	4.43412
13	5000000	5100000	3.57846
13	5100000	5200000	3.86258
13	5200000	5300000	3.92091
13	5300000	5400000	5.04127
13	5400000	5500000	3.448
13	5500000	5600000	1.61021
13	5600000	5700000	3.22048
13	5700000	5800000	2.95262
13	5800000	5900000	4.18074
13	5900000	6000000	4.73234
13	6000000	6100000	5.05717
13	6100000	6200000	4.65143
13	6200000	6300000	5.22337
13	6300000	6400000	4.65532
13	6400000	6500000	4.84284
13	6500000	6600000	5.28174
13	6600000	6700000	4.4502
13	6700000	6800000	1.30988
13	6800000	6900000	0.835755
13	6900000	7000000	2.12142
13	7000000	7100000	3.02143
13	7100000	7200000	2.97367
13	7200000	7300000	2.84276
13	7300000	7400000	3.59238
13	7400000	7500000	1.21398
13	7500000	7600000	3.82431
13	7600000	7700000	3.5978
13	7700000	7800000	3.7933
13	7800000	7900000	3.82296
13	7900000	8000000	4.09559
13	8000000	8100000	3.68519
13	8100000	8200000	4.09933
13	8200000	8300000	1.48829
13	8300000	8400000	1.17829
13	8400000	8500000	1.12755
13	8500000	8600000	1.72185
13	8600000	8700000	3.60977
13	8700000	8800000	1.78485
13	8800000	8900000	2.15953
13	8900000	9000000	3.15947
13	9000000	9100000	3.59959
13	9100000	9200000	3.65877
13	9200000	9300000	3.35644
13	9300000	9400000	2.84398
13	9400000	9500000	3.86839
13	9500000	9600000	4.6712
13	9600000	9700000	2.56902
13	9700000	9800000	-0.218121
13	9800000	9900000	-0.743553
13	9900000	10000000	-0.750105
13	10000000	10100000	1.49281
13	10100000	10200000	0.815629
13	10200000	10300000	1.53891
13	10300000	10400000	1.50606
13	10400000	10500000	1.8048
13	10500000	10600000	4.49926
13	10600000	10700000	3.63891
13	10700000	10800000	3.75287
13	10800000	10900000	2.79947
13	10900000	11000000	2.71129
13	11000000	11100000	2.63286
13	11100000	11200000	1.64346
13	11200000	11300000	1.00049
13	11300000	11400000	0.735335
13	11400000	11500000	0.785319
13	11500000	11600000	-0.263611
13	11600000	11700000	4.58496
13	11700000	11800000	4.53506
13	11800000	11900000	3.65967
13	11900000	12000000	4.20956
13	12000000	12100000	4.91898
13	12100000	12200000	5.48588
13	12200000	12300000	5.41653
13	12300000	12400000	5.35905
13	12400000	12500000	3.53308
13	12500000	12600000	4.04903
13	12600000	12700000	5.10427
13	12700000	12800000	5.42798
13	12800000	12900000	5.15437
13	12900000	13000000	4.74347
13	13000000	13100000	4.94602
13	13100000	13200000	5.3454
13	13200000	13300000	6.34672
13	13300000	13400000	5.87174
13	13400000	13500000	5.90675
13	13500000	13600000	4.66352
13	13600000	13700000	4.96183
13	13700000	13800000	5.26018
13	13800000	13900000	5.90345
13	13900000	14000000	5.07657
13	14000000	14100000	3.48271
13	14100000	14200000	3.16417
13	14200000	14300000	3.235
13	14300000	14400000	3.44046
13	14400000	14500000	2.94471
13	14500000	14600000	2.64293
13	14600000	14700000	3.65099
13	14700000	14800000	2.02545
13	14800000	14900000	2.56587
13	14900000	15000000	3.47745
13	15000000	15100000	1.82117
13	15100000	15200000	-2.46494
13	15200000	15300000	-6.54398
13	15300000	15400000	-7.17788
13	15400000	15500000	-5.45318
13	15500000	15600000	-6.18971
13	15600000	15700000	-5.5084
13	15700000	15800000	-5.41471
13	15800000	15900000	-5.50028
13	15900000	16000000	-4.68476
13	16000000	16100000	-5.3557
13	16100000	16200000	-4.79332
13	16200000	16300000	-4.05977
13	16300000	16400000	-1.19288
13	16400000	16500000	-0.576232
13	16500000	16600000	0.870346
13	16600000	16700000	0.388785
13	16700000	16800000	-20.2479
13	16800000	16900000	-7.83361
13	16900000	17000000	-6.99781
13	17000000	17100000	-6.76597
13	17100000	17200000	-6.41716
13	17200000	17300000	2.39978
13	17300000	17400000	-5.08867
13	17400000	17500000	-5.97942
13	17500000	17600000	-6.16749
13	17600000	17700000	-4.2023
13	17700000	17800000	-5.2482
13	17800000	17900000	-5.36375
13	17900000	18000000	-3.39246
13	18000000	18100000	-1.93838
13	18100000	18200000	-1.36575
13	18200000	18300000	-4.83499
13	18300000	18400000	-6.08296
13	18400000	18500000	-6.53319
13	18500000	18600000	-6.45121
13	18600000	18700000	-7.04491
13	18700000	18800000	-6.86777
13	18800000	18900000	-0.687274
13	18900000	19000000	-0.748203
13	19000000	19100000	0.551004
13	19100000	19200000	0.133862
13	19200000	19300000	-0.896439
13	19300000	19400000	1.00311
13	19400000	19500000	-0.438387
13	19500000	19600000	1.37941
13	19600000	19700000	2.25338
13	19700000	19800000	0.667127
13	19800000	19900000	1.18611
13	19900000	20000000	2.51464
13	20000000	20100000	3.55142
13	20100000	20200000	3.5832
13	20200000	20300000	3.01464
13	20300000	20400000	5.26328
13	20400000	20500000	5.22573
13	20500000	20600000	5.53189
13	20600000	20700000	5.99472
13	20700000	20800000	6.76097
13	20800000	20900000	7.2137
13	20900000	21000000	7.05948
13	21000000	21100000	6.03682
13	21100000	21200000	5.56811
13	21200000	21300000	5.34772
13	21300000	21400000	6.78559
13	21400000	21500000	6.43636
13	21500000	21600000	6.05597
13	21600000	21700000	-3.93216
13	21700000	21800000	-2.20229
13	21800000	21900000	-2.43633
13	21900000	22000000	-4.85922
13	22000000	22100000	-4.71734
13	22100000	22200000	-5.13861
13	22200000	22300000	-5.0119
13	22300000	22400000	-4.24284
13	22400000	22500000	-4.40672
13	22500000	22600000	-2.55797
13	22600000	22700000	-1.5451
13	22700000	22800000	0.442299
13	22800000	22900000	-1.24834
13	22900000	23000000	-0.72783
13	23000000	23100000	-1.08876
13	23100000	23200000	-0.546137
13	23200000	23300000	-0.89677
13	23300000	23400000	-0.305268
13	23400000	23500000	-1.27756
13	23500000	23600000	-2.20358
[truncated: 7,865 more rows]

## Sheet: A-B value 
	Pseudo-chromosome	Start	End	AB index
	10	0	25000	0.354337
	10	25000	50000	-0.665662
	10	50000	75000	-1.49043
	10	75000	100000	-1.37968
	10	100000	125000	-1.49951
	10	125000	150000	-1.63623
	10	150000	175000	-1.50288
	10	175000	200000	-1.80397
	10	200000	225000	-1.709
	10	225000	250000	-1.79545
	10	250000	275000	-1.44294
	10	275000	300000	-1.73236
	10	300000	325000	-0.934054
	10	325000	350000	-0.49869
	10	350000	375000	-0.990213
	10	375000	400000	-0.869921
	10	400000	425000	-0.961317
	10	425000	450000	-1.01759
	10	450000	475000	-0.963319
	10	475000	500000	0.0986872
	10	500000	525000	-0.0829515
	10	525000	550000	-0.938523
	10	550000	575000	-1.18303
	10	575000	600000	-1.51711
	10	600000	625000	-1.18513
	10	625000	650000	-1.42098
	10	650000	675000	-1.46451
	10	675000	700000	-1.37566
	10	700000	725000	-1.47454
	10	725000	750000	-1.05725
	10	750000	775000	-1.5478
	10	775000	800000	-1.46604
	10	800000	825000	-1.56744
	10	825000	850000	-1.73681
	10	850000	875000	-2.22299
	10	875000	900000	-1.7113
	10	900000	925000	-1.52286
	10	925000	950000	-1.20244
	10	950000	975000	-0.344138
	10	975000	1000000	-0.236397
	10	1000000	1025000	-0.00667515
	10	1025000	1050000	0.9579
	10	1050000	1075000	0.307305
	10	1075000	1100000	-0.244265
	10	1100000	1125000	-0.281595
	10	1125000	1150000	-0.488602
	10	1150000	1175000	-0.832601
	10	1175000	1200000	-0.592447
	10	1200000	1225000	-0.789199
	10	1225000	1250000	-0.543278
	10	1250000	1275000	-0.559074
	10	1275000	1300000	-0.397012
	10	1300000	1325000	-0.360212
	10	1325000	1350000	-0.759191
	10	1350000	1375000	-0.498794
	10	1375000	1400000	0.179364
	10	1400000	1425000	0.11986
	10	1425000	1450000	-0.504512
	10	1450000	1475000	-0.561265
	10	1475000	1500000	0.329262
	10	1500000	1525000	0.675449
	10	1525000	1550000	0.772824
	10	1550000	1575000	1.22881
	10	1575000	1600000	1.58561
	10	1600000	1625000	1.65085
	10	1625000	1650000	0.455697
	10	1650000	1675000	0
	10	1675000	1700000	-0.0192304
	10	1700000	1725000	-0.181342
	10	1725000	1750000	-0.398967
	10	1750000	1775000	-0.132384
	10	1775000	1800000	-0.779541
	10	1800000	1825000	-0.602499
	10	1825000	1850000	-0.75402
	10	1850000	1875000	-1.05019
	10	1875000	1900000	-1.02904
	10	1900000	1925000	-1.18934
	10	1925000	1950000	-1.25325
	10	1950000	1975000	-1.28429
	10	1975000	2000000	-1.0661
	10	2000000	2025000	-0.980488
	10	2025000	2050000	-1.1325
	10	2050000	2075000	-0.916089
	10	2075000	2100000	-0.943999
	10	2100000	2125000	-0.755683
	10	2125000	2150000	-1.10295
	10	2150000	2175000	-0.602231
	10	2175000	2200000	-0.937082
	10	2200000	2225000	-0.733811
	10	2225000	2250000	-0.411103
	10	2250000	2275000	-0.799254
	10	2275000	2300000	-0.657657
	10	2300000	2325000	-0.552785
	10	2325000	2350000	-0.475646
	10	2350000	2375000	-0.0912508
	10	2375000	2400000	-0.095168
	10	2400000	2425000	0.420807
	10	2425000	2450000	1.35825
	10	2450000	2475000	0.764653
	10	2475000	2500000	0.248433
	10	2500000	2525000	1.18522
	10	2525000	2550000	0.498902
	10	2550000	2575000	0.313383
	10	2575000	2600000	0.966936
	10	2600000	2625000	0.94047
	10	2625000	2650000	-0.281134
	10	2650000	2675000	0.0950877
	10	2675000	2700000	0.473324
	10	2700000	2725000	1.20544
	10	2725000	2750000	1.4292
	10	2750000	2775000	0.929025
	10	2775000	2800000	1.0174
	10	2800000	2825000	1.20815
	10	2825000	2850000	0.481824
	10	2850000	2875000	0.674601
	10	2875000	2900000	0.423836
	10	2900000	2925000	-0.92876
	10	2925000	2950000	-1.53357
	10	2950000	2975000	-1.77377
	10	2975000	3000000	-1.85106
	10	3000000	3025000	-2.02469
	10	3025000	3050000	-2.26417
	10	3050000	3075000	-1.93033
	10	3075000	3100000	-2.0714
	10	3100000	3125000	-1.92812
	10	3125000	3150000	-2.236
	10	3150000	3175000	-2.13343
	10	3175000	3200000	-2.00497
	10	3200000	3225000	-1.89119
	10	3225000	3250000	-1.84207
	10	3250000	3275000	-1.79794
	10	3275000	3300000	-1.8799
	10	3300000	3325000	-1.59651
	10	3325000	3350000	-1.78317
	10	3350000	3375000	-1.74958
	10	3375000	3400000	-1.81031
	10	3400000	3425000	-1.42054
	10	3425000	3450000	-1.73743
	10	3450000	3475000	-2.02995
	10	3475000	3500000	-1.68983
	10	3500000	3525000	-1.65545
	10	3525000	3550000	-1.88322
	10	3550000	3575000	-1.69749
	10	3575000	3600000	-2.07267
	10	3600000	3625000	-1.97608
	10	3625000	3650000	-2.09764
	10	3650000	3675000	-1.9183
	10	3675000	3700000	-1.84347
	10	3700000	3725000	-2.50862
	10	3725000	3750000	-2.04508
	10	3750000	3775000	-2.07838
	10	3775000	3800000	-1.76685
	10	3800000	3825000	-2.2224
	10	3825000	3850000	-1.85758
	10	3850000	3875000	-1.63927
	10	3875000	3900000	-1.60652
	10	3900000	3925000	-1.41428
	10	3925000	3950000	-1.12636
	10	3950000	3975000	-0.940416
	10	3975000	4000000	0.119712
	10	4000000	4025000	-0.065457
	10	4025000	4050000	-0.142502
	10	4050000	4075000	-0.405091
	10	4075000	4100000	-0.673383
	10	4100000	4125000	-0.258611
	10	4125000	4150000	0.106111
	10	4150000	4175000	-0.219952
	10	4175000	4200000	1.1355
	10	4200000	4225000	0.37866
	10	4225000	4250000	-0.109139
	10	4250000	4275000	-0.717586
	10	4275000	4300000	-0.179189
	10	4300000	4325000	-0.0355729
	10	4325000	4350000	0.581946
	10	4350000	4375000	1.02454
	10	4375000	4400000	1.52088
	10	4400000	4425000	1.5827
	10	4425000	4450000	1.0248
	10	4450000	4475000	1.48353
	10	4475000	4500000	1.70631
	10	4500000	4525000	1.22701
	10	4525000	4550000	0.983914
	10	4550000	4575000	0.637661
	10	4575000	4600000	0.891773
	10	4600000	4625000	1.4506
	10	4625000	4650000	2.0556
	10	4650000	4675000	0.482908
	10	4675000	4700000	0.546612
	10	4700000	4725000	0.509943
	10	4725000	4750000	0.41295
	10	4750000	4775000	0.355455
	10	4775000	4800000	0.333446
	10	4800000	4825000	0.960688
	10	4825000	4850000	1.98428
	10	4850000	4875000	1.29468
	10	4875000	4900000	1.73017
	10	4900000	4925000	1.56075
	10	4925000	4950000	1.53766
	10	4950000	4975000	1.7421
	10	4975000	5000000	1.33581
	10	5000000	5025000	1.21133
	10	5025000	5050000	0.937498
	10	5050000	5075000	0.687249
	10	5075000	5100000	0.302978
	10	5100000	5125000	0.0459423
	10	5125000	5150000	-0.128288
	10	5150000	5175000	-0.702476
	10	5175000	5200000	-0.313999
	10	5200000	5225000	-0.506848
	10	5225000	5250000	-0.850282
	10	5250000	5275000	-0.403908
	10	5275000	5300000	-0.468719
	10	5300000	5325000	-0.561749
	10	5325000	5350000	-0.691702
	10	5350000	5375000	-0.599146
	10	5375000	5400000	-0.120195
	10	5400000	5425000	0.243198
	10	5425000	5450000	0.260215
	10	5450000	5475000	0.555685
	10	5475000	5500000	0.779401
	10	5500000	5525000	1.32986
	10	5525000	5550000	1.87835
	10	5550000	5575000	2.23242
	10	5575000	5600000	2.09611
	10	5600000	5625000	2.00574
	10	5625000	5650000	1.78906
	10	5650000	5675000	2.10753
	10	5675000	5700000	2.27824
	10	5700000	5725000	2.321
	10	5725000	5750000	2.0658
	10	5750000	5775000	1.50356
	10	5775000	5800000	1.78612
	10	5800000	5825000	1.37711
	10	5825000	5850000	1.33398
	10	5850000	5875000	1.36462
	10	5875000	5900000	1.5398
	10	5900000	5925000	1.28702
	10	5925000	5950000	1.0919
	10	5950000	5975000	1.2612
	10	5975000	6000000	1.45128
	10	6000000	6025000	1.00711
	10	6025000	6050000	0.851166
	10	6050000	6075000	1.10578
	10	6075000	6100000	1.00338
	10	6100000	6125000	1.10305
	10	6125000	6150000	1.26759
	10	6150000	6175000	1.49022
	10	6175000	6200000	1.5106
	10	6200000	6225000	1.8368
	10	6225000	6250000	2.32714
	10	6250000	6275000	1.85096
	10	6275000	6300000	2.53461
	10	6300000	6325000	2.42979
	10	6325000	6350000	2.41331
	10	6350000	6375000	1.56857
	10	6375000	6400000	1.81728
	10	6400000	6425000	1.72266
	10	6425000	6450000	1.21651
	10	6450000	6475000	1.30583
	10	6475000	6500000	0.322383
	10	6500000	6525000	-0.137735
	10	6525000	6550000	-0.318381
	10	6550000	6575000	-0.430426
	10	6575000	6600000	-0.597229
	10	6600000	6625000	-0.498046
	10	6625000	6650000	-0.241341
	10	6650000	6675000	-0.450897
	10	6675000	6700000	-0.229109
	10	6700000	6725000	-0.783444
	10	6725000	6750000	-0.319842
	10	6750000	6775000	-0.0339456
	10	6775000	6800000	0.190394
	10	6800000	6825000	0.394384
	10	6825000	6850000	1.33398
	10	6850000	6875000	1.32223
	10	6875000	6900000	0.899524
	10	6900000	6925000	1.05773
	10	6925000	6950000	1.17268
	10	6950000	6975000	0.756679
	10	6975000	7000000	0.799063
	10	7000000	7025000	0.200391
	10	7025000	7050000	-0.0383088
	10	7050000	7075000	0.0659327
	10	7075000	7100000	0.254723
	10	7100000	7125000	0.409753
	10	7125000	7150000	0.706291
	10	7150000	7175000	-0.0989963
	10	7175000	7200000	-1.64423
	10	7200000	7225000	-1.16048
	10	7225000	7250000	-1.59443
	10	7250000	7275000	-1.6791
	10	7275000	7300000	-1.42283
	10	7300000	7325000	-1.4933
	10	7325000	7350000	-1.39555
	10	7350000	7375000	-1.09711
	10	7375000	7400000	-0.174208
	10	7400000	7425000	-0.405582
	10	7425000	7450000	-0.491807
	10	7450000	7475000	-0.180783
	10	7475000	7500000	0.588163
	10	7500000	7525000	0.123316
	10	7525000	7550000	-0.221371
	10	7550000	7575000	0.042172
	10	7575000	7600000	-0.202242
	10	7600000	7625000	-0.537185
	10	7625000	7650000	-1.42395
	10	7650000	7675000	-1.53244
	10	7675000	7700000	-1.39974
	10	7700000	7725000	-1.67859
	10	7725000	7750000	-1.49231
	10	7750000	7775000	-1.50724
	10	7775000	7800000	-0.956179
	10	7800000	7825000	-0.916302
	10	7825000	7850000	-0.266178
	10	7850000	7875000	-0.451855
	10	7875000	7900000	-0.594434
	10	7900000	7925000	-0.331045
	10	7925000	7950000	-0.621592
	10	7950000	7975000	-0.596683
	10	7975000	8000000	-0.70334
	10	8000000	8025000	-0.711086
	10	8025000	8050000	-0.061468
	10	8050000	8075000	0.447375
	10	8075000	8100000	-0.7954
	10	8100000	8125000	-0.702259
	10	8125000	8150000	-1.02057
	10	8150000	8175000	-1.54948
	10	8175000	8200000	-1.61964
	10	8200000	8225000	-1.36804
	10	8225000	8250000	-1.72822
	10	8250000	8275000	-1.68924
	10	8275000	8300000	-1.96312
	10	8300000	8325000	-2.05886
	10	8325000	8350000	-2.0049
	10	8350000	8375000	-1.61116
	10	8375000	8400000	-1.81044
	10	8400000	8425000	-1.87593
	10	8425000	8450000	-1.60671
	10	8450000	8475000	-1.63082
	10	8475000	8500000	-1.63134
	10	8500000	8525000	-2.30482
	10	8525000	8550000	-1.77088
	10	8550000	8575000	-1.70094
	10	8575000	8600000	-1.82587
	10	8600000	8625000	-2.19081
	10	8625000	8650000	-1.90409
	10	8650000	8675000	-2.13442
	10	8675000	8700000	-1.77655
	10	8700000	8725000	-1.83233
	10	8725000	8750000	-1.66011
	10	8750000	8775000	-1.46377
	10	8775000	8800000	-1.47372
	10	8800000	8825000	-1.13543
	10	8825000	8850000	-0.890243
	10	8850000	8875000	-1.24792
	10	8875000	8900000	-1.18253
	10	8900000	8925000	-1.16951
	10	8925000	8950000	-0.809576
	10	8950000	8975000	-0.671478
	10	8975000	9000000	-0.35899
	10	9000000	9025000	0.685788
	10	9025000	9050000	1.04685
	10	9050000	9075000	1.01628
	10	9075000	9100000	1.09787
	10	9100000	9125000	1.17893
	10	9125000	9150000	2.13117
	10	9150000	9175000	1.4578
	10	9175000	9200000	1.67626
	10	9200000	9225000	1.49133
	10	9225000	9250000	1.72699
	10	9250000	9275000	1.68726
	10	9275000	9300000	1.28485
	10	9300000	9325000	1.05585
	10	9325000	9350000	1.4711
	10	9350000	9375000	1.30756
	10	9375000	9400000	1.26933
	10	9400000	9425000	1.37216
	10	9425000	9450000	1.6593
	10	9450000	9475000	1.82848
	10	9475000	9500000	1.34769
	10	9500000	9525000	1.46074
	10	9525000	9550000	1.4337
	10	9550000	9575000	1.25382
	10	9575000	9600000	1.4287
	10	9600000	9625000	1.52683
	10	9625000	9650000	1.42458
	10	9650000	9675000	1.74825
	10	9675000	9700000	1.75172
	10	9700000	9725000	1.69383
	10	9725000	9750000	1.2941
	10	9750000	9775000	1.19048
	10	9775000	9800000	1.1088
	10	9800000	9825000	1.20579
	10	9825000	9850000	0.988088
	10	9850000	9875000	1.22816
	10	9875000	9900000	1.17702
	10	9900000	9925000	1.97247
	10	9925000	9950000	0.970557
	10	9950000	9975000	0.633159
	10	9975000	10000000	1.00413
	10	10000000	10025000	0.875455
	10	10025000	10050000	1.2341
	10	10050000	10075000	1.52653
	10	10075000	10100000	1.21106
	10	10100000	10125000	1.20211
	10	10125000	10150000	1.68062
	10	10150000	10175000	1.33228
	10	10175000	10200000	1.35436
	10	10200000	10225000	1.38077
	10	10225000	10250000	1.34402
	10	10250000	10275000	1.11712
	10	10275000	10300000	1.41699
	10	10300000	10325000	1.0635
	10	10325000	10350000	1.74784
	10	10350000	10375000	1.44169
	10	10375000	10400000	1.23234
	10	10400000	10425000	1.26526
	10	10425000	10450000	1.73745
	10	10450000	10475000	1.26774
	10	10475000	10500000	1.43907
	10	10500000	10525000	1.28418
	10	10525000	10550000	0.793558
	10	10550000	10575000	0.934782
	10	10575000	10600000	0.581004
	10	10600000	10625000	0.24936
	10	10625000	10650000	0.724855
	10	10650000	10675000	0.425864
	10	10675000	10700000	0.652875
	10	10700000	10725000	0.598619
	10	10725000	10750000	0.266456
	10	10750000	10775000	-0.312876
	10	10775000	10800000	-0.528764
	10	10800000	10825000	-0.224467
	10	10825000	10850000	-0.101897
	10	10850000	10875000	-0.816188
	10	10875000	10900000	-0.888727
	10	10900000	10925000	-1.10706
	10	10925000	10950000	-1.21376
	10	10950000	10975000	-1.29263
	10	10975000	11000000	-1.6512
	10	11000000	11025000	-1.59112
	10	11025000	11050000	-1.07351
	10	11050000	11075000	-1.22801
	10	11075000	11100000	-1.03512
	10	11100000	11125000	-1.1417
	10	11125000	11150000	-1.08739
	10	11150000	11175000	-1.11564
	10	11175000	11200000	-0.862532
	10	11200000	11225000	-1.01002
	10	11225000	11250000	-0.302614
	10	11250000	11275000	-0.260322
	10	11275000	11300000	0.496857
	10	11300000	11325000	1.38923
	10	11325000	11350000	0.892076
	10	11350000	11375000	1.03457
	10	11375000	11400000	1.28788
	10	11400000	11425000	1.52404
	10	11425000	11450000	0.690739
	10	11450000	11475000	0.892516
	10	11475000	11500000	0.977942
	10	11500000	11525000	0.746036
	10	11525000	11550000	0.925418
	10	11550000	11575000	1.15276
	10	11575000	11600000	1.08986
	10	11600000	11625000	1.1036
	10	11625000	11650000	1.15745
	10	11650000	11675000	0.903305
	10	11675000	11700000	1.50399
	10	11700000	11725000	1.61084
	10	11725000	11750000	1.13405
	10	11750000	11775000	1.36707
	10	11775000	11800000	1.14742
	10	11800000	11825000	1.30229
	10	11825000	11850000	1.24188
	10	11850000	11875000	2.0527
	10	11875000	11900000	1.57549
	10	11900000	11925000	1.25479
	10	11925000	11950000	1.72342
	10	11950000	11975000	1.271
	10	11975000	12000000	1.64513
	10	12000000	12025000	1.21244
	10	12025000	12050000	1.33977
	10	12050000	12075000	1.53007
	10	12075000	12100000	1.31799
	10	12100000	12125000	1.42073
	10	12125000	12150000	1.26691
	10	12150000	12175000	1.24142
	10	12175000	12200000	1.44805
	10	12200000	12225000	1.09674
	10	12225000	12250000	1.13361
	10	12250000	12275000	1.37123
	10	12275000	12300000	1.30678
	10	12300000	12325000	1.20272
	10	12325000	12350000	1.11966
	10	12350000	12375000	1.11683
	10	12375000	12400000	1.06198
	10	12400000	12425000	1.13283
	10	12425000	12450000	0.884601
	10	12450000	12475000	1.05252
	10	12475000	12500000	0.982177
	10	12500000	12525000	0.793087
	10	12525000	12550000	0.975265
	10	12550000	12575000	1.21361
	10	12575000	12600000	0.787918
	10	12600000	12625000	0.517256
	10	12625000	12650000	0.93702
	10	12650000	12675000	0.80613
	10	12675000	12700000	0.813283
	10	12700000	12725000	0.973336
	10	12725000	12750000	1.69125
	10	12750000	12775000	1.54397
	10	12775000	12800000	0.23294
	10	12800000	12825000	0.448469
	10	12825000	12850000	0.0214085
	10	12850000	12875000	-0.0980126
	10	12875000	12900000	0.0901944
	10	12900000	12925000	-0.0385544
	10	12925000	12950000	0.0952114
	10	12950000	12975000	-0.016796
	10	12975000	13000000	0.335177
	10	13000000	13025000	0.419464
	10	13025000	13050000	0.349655
	10	13050000	13075000	-0.0303573
	10	13075000	13100000	-0.292007
	10	13100000	13125000	-0.877927
	10	13125000	13150000	-0.718082
	10	13150000	13175000	-0.26789
	10	13175000	13200000	-0.394805
	10	13200000	13225000	-0.169276
	10	13225000	13250000	0.0427971
	10	13250000	13275000	0.355032
	10	13275000	13300000	0.408046
	10	13300000	13325000	0.362248
	10	13325000	13350000	0.5041
	10	13350000	13375000	0.638921
	10	13375000	13400000	0.203363
	10	13400000	13425000	-0.267372
	10	13425000	13450000	0.00427419
	10	13450000	13475000	-0.488708
	10	13475000	13500000	-0.228438
	10	13500000	13525000	-0.461485
	10	13525000	13550000	-0.666711
	10	13550000	13575000	-0.23835
	10	13575000	13600000	-0.262963
	10	13600000	13625000	-0.12479
	10	13625000	13650000	0.124915
	10	13650000	13675000	0.667473
	10	13675000	13700000	1.21881
	10	13700000	13725000	1.80346
	10	13725000	13750000	1.06441
	10	13750000	13775000	1.39424
	10	13775000	13800000	1.45003
	10	13800000	13825000	1.42589
	10	13825000	13850000	0.90118
	10	13850000	13875000	0.856733
	10	13875000	13900000	0.658179
	10	13900000	13925000	1.10671
	10	13925000	13950000	0.643814
	10	13950000	13975000	0.266763
	10	13975000	14000000	0.021924
	10	14000000	14025000	0.162229
	10	14025000	14050000	-0.971743
	10	14050000	14075000	-0.47231
	10	14075000	14100000	-0.665199
	10	14100000	14125000	-0.326331
	10	14125000	14150000	-0.494952
	10	14150000	14175000	0.0375993
	10	14175000	14200000	0.252423
	10	14200000	14225000	0.13547
	10	14225000	14250000	-0.199958
	10	14250000	14275000	-0.393276
	10	14275000	14300000	-0.615437
	10	14300000	14325000	-0.164117
	10	14325000	14350000	-0.719803
	10	14350000	14375000	-0.725264
	10	14375000	14400000	-0.314824
	10	14400000	14425000	-0.452895
	10	14425000	14450000	-0.439197
	10	14450000	14475000	-0.759506
	10	14475000	14500000	-0.215035
	10	14500000	14525000	0.245495
	10	14525000	14550000	0.852872
	10	14550000	14575000	0.721623
	10	14575000	14600000	1.01725
	10	14600000	14625000	1.31011
	10	14625000	14650000	1.31932
	10	14650000	14675000	1.35539
	10	14675000	14700000	1.34798
	10	14700000	14725000	1.28179
	10	14725000	14750000	1.23733
	10	14750000	14775000	1.39252
	10	14775000	14800000	1.71129
	10	14800000	14825000	1.46168
	10	14825000	14850000	1.62586
	10	14850000	14875000	1.48512
	10	14875000	14900000	1.71763
	10	14900000	14925000	1.43864
	10	14925000	14950000	1.23018
	10	14950000	14975000	1.72356
	10	14975000	15000000	1.37452
	10	15000000	15025000	2.24826
	10	15025000	15050000	1.32335
	10	15050000	15075000	1.38551
	10	15075000	15100000	0.998505
	10	15100000	15125000	1.03714
	10	15125000	15150000	1.42242
	10	15150000	15175000	1.07129
	10	15175000	15200000	1.48637
	10	15200000	15225000	1.29195
	10	15225000	15250000	0.973704
	10	15250000	15275000	1.03198
	10	15275000	15300000	0.702564
	10	15300000	15325000	1.44731
	10	15325000	15350000	1.78039
	10	15350000	15375000	1.6041
	10	15375000	15400000	1.64435
	10	15400000	15425000	1.52055
	10	15425000	15450000	1.85262
	10	15450000	15475000	2.02816
	10	15475000	15500000	1.64416
	10	15500000	15525000	1.2501
	10	15525000	15550000	0.886937
	10	15550000	15575000	0.465887
	10	15575000	15600000	0.0520275
	10	15600000	15625000	-0.048442
	10	15625000	15650000	0.0124943
	10	15650000	15675000	-0.111089
	10	15675000	15700000	0.0320275
	10	15700000	15725000	0.610269
	10	15725000	15750000	0.364759
	10	15750000	15775000	0.929976
	10	15775000	15800000	1.13905
	10	15800000	15825000	0.911709
	10	15825000	15850000	1.37109
	10	15850000	15875000	1.30156
	10	15875000	15900000	1.06355
	10	15900000	15925000	1.54796
	10	15925000	15950000	1.48127
	10	15950000	15975000	1.10445
	10	15975000	16000000	0.377929
	10	16000000	16025000	0.0972066
	10	16025000	16050000	0.312087
	10	16050000	16075000	0.385917
	10	16075000	16100000	0.240421
	10	16100000	16125000	0.246658
	10	16125000	16150000	0.39883
	10	16150000	16175000	0.745869
	10	16175000	16200000	0.757225
	10	16200000	16225000	1.36143
	10	16225000	16250000	1.12546
	10	16250000	16275000	0.9672
	10	16275000	16300000	0.819003
	10	16300000	16325000	0.657691
	10	16325000	16350000	0.300409
	10	16350000	16375000	0.223087
	10	16375000	16400000	0.211706
	10	16400000	16425000	0.0461855
	10	16425000	16450000	-0.0526557
	10	16450000	16475000	0.326552
	10	16475000	16500000	0.770254
	10	16500000	16525000	0.808897
	10	16525000	16550000	0.920763
	10	16550000	16575000	1.42196
	10	16575000	16600000	1.17128
	10	16600000	16625000	0.881102
	10	16625000	16650000	0.720451
	10	16650000	16675000	1.06587
	10	16675000	16700000	1.30227
	10	16700000	16725000	1.41515
	10	16725000	16750000	1.5449
	10	16750000	16775000	1.37369
	10	16775000	16800000	0.783256
	10	16800000	16825000	-0.0380107
	10	16825000	16850000	-0.318547
	10	16850000	16875000	-0.80371
	10	16875000	16900000	-1.47712
	10	16900000	16925000	-1.64527
	10	16925000	16950000	-1.72555
	10	16950000	16975000	-1.76724
	10	16975000	17000000	-2.06197
	10	17000000	17025000	-1.9663
	10	17025000	17050000	-1.85353
	10	17050000	17075000	-1.50948
	10	17075000	17100000	-1.37221
	10	17100000	17125000	-0.888182
	10	17125000	17150000	-1.92987
	10	17150000	17175000	-2.22257
	10	17175000	17200000	-1.99686
	10	17200000	17225000	-2.41487
	10	17225000	17250000	-2.27062
	10	17250000	17275000	-2.30454
	10	17275000	17300000	-2.44835
	10	17300000	17325000	-2.14838
	10	17325000	17350000	-2.38935
	10	17350000	17375000	-2.43125
	10	17375000	17400000	-2.32645
	10	17400000	17425000	-1.91404
	10	17425000	17450000	-1.25862
	10	17450000	17475000	-1.25143
	10	17475000	17500000	-0.967178
	10	17500000	17525000	-1.20539
	10	17525000	17550000	-0.815473
	10	17550000	17575000	-0.913567
	10	17575000	17600000	-0.918542
	10	17600000	17625000	-1.20907
	10	17625000	17650000	-0.784673
	10	17650000	17675000	-0.697712
	10	17675000	17700000	-0.0845418
	10	17700000	17725000	-0.0549147
	10	17725000	17750000	-0.0519586
	10	17750000	17775000	0.15802
	10	17775000	17800000	-0.180016
	10	17800000	17825000	-0.374761
	10	17825000	17850000	-0.097524
	10	17850000	17875000	-0.367215
	10	17875000	17900000	-0.23239
	10	17900000	17925000	-0.380784
	10	17925000	17950000	-0.410235
	10	17950000	17975000	-0.872455
	10	17975000	18000000	-0.793186
	10	18000000	18025000	-0.848626
	10	18025000	18050000	-1.21743
	10	18050000	18075000	-1.30542
	10	18075000	18100000	-1.13826
	10	18100000	18125000	-1.75812
	10	18125000	18150000	-2.19265
	10	18150000	18175000	-1.39216
	10	18175000	18200000	-2.09297
	10	18200000	18225000	-2.18639
	10	18225000	18250000	-2.0935
	10	18250000	18275000	-2.498
	10	18275000	18300000	-2.62403
	10	18300000	18325000	-2.39735
	10	18325000	18350000	-2.30829
	10	18350000	18375000	-2.89016
	10	18375000	18400000	-2.69679
	10	18400000	18425000	-2.70296
	10	18425000	18450000	-2.78969
	10	18450000	18475000	-2.40022
	10	18475000	18500000	-2.68808
	10	18500000	18525000	-2.24077
	10	18525000	18550000	-1.83041
	10	18550000	18575000	-2.06707
	10	18575000	18600000	-2.29345
	10	18600000	18625000	-2.48387
	10	18625000	18650000	-2.56476
	10	18650000	18675000	-2.53488
	10	18675000	18700000	-2.63057
	10	18700000	18725000	-2.55344
	10	18725000	18750000	-2.44009
	10	18750000	18775000	-2.57057
	10	18775000	18800000	-2.48203
	10	18800000	18825000	-1.78431
	10	18825000	18850000	-1.55736
	10	18850000	18875000	-0.993575
	10	18875000	18900000	-0.938867
	10	18900000	18925000	-1.2618
	10	18925000	18950000	-1.7203
	10	18950000	18975000	-0.906724
	10	18975000	19000000	-1.1294
	10	19000000	19025000	-0.418029
	10	19025000	19050000	-0.812312
	10	19050000	19075000	-1.07495
	10	19075000	19100000	-0.569322
	10	19100000	19125000	0.183967
	10	19125000	19150000	0.126357
	10	19150000	19175000	-0.357087
	10	19175000	19200000	-1.20775
	10	19200000	19225000	-1.07278
	10	19225000	19250000	-1.20009
	10	19250000	19275000	-0.879422
	10	19275000	19300000	-0.961779
	10	19300000	19325000	-1.29543
	10	19325000	19350000	-1.22728
	10	19350000	19375000	-1.77026
	10	19375000	19400000	-1.20549
	10	19400000	19425000	-1.42307
	10	19425000	19450000	-1.24827
	10	19450000	19475000	-0.889091
	10	19475000	19500000	-0.284093
	10	19500000	19525000	-0.371661
	10	19525000	19550000	-0.241355
	10	19550000	19575000	0.61047
	10	19575000	19600000	1.0197
	10	19600000	19625000	0.90666
	10	19625000	19650000	0.898482
	10	19650000	19675000	1.13582
	10	19675000	19700000	1.03079
	10	19700000	19725000	1.50965
	10	19725000	19750000	1.62409
	10	19750000	19775000	1.13399
	10	19775000	19800000	1.28513
	10	19800000	19825000	1.26145
	10	19825000	19850000	1.80015
	10	19850000	19875000	1.58647
	10	19875000	19900000	1.27674
	10	19900000	19925000	1.50737
	10	19925000	19950000	1.14946
	10	19950000	19975000	1.9179
	10	19975000	20000000	1.79399
	10	20000000	20025000	0.807377
	10	20025000	20050000	0.823956
	10	20050000	20075000	0.89792
	10	20075000	20100000	1.68256
	10	20100000	20125000	1.53424
	10	20125000	20150000	1.66425
	10	20150000	20175000	1.42436
	10	20175000	20200000	1.91411
	10	20200000	20225000	1.24415
	10	20225000	20250000	1.13488
	10	20250000	20275000	1.05186
	10	20275000	20300000	0.854696
	10	20300000	20325000	0.709861
	10	20325000	20350000	0.57424
	10	20350000	20375000	0.683273
	10	20375000	20400000	1.04357
	10	20400000	20425000	1.40431
	10	20425000	20450000	1.09384
	10	20450000	20475000	1.45224
	10	20475000	20500000	1.19092
	10	20500000	20525000	1.40454
	10	20525000	20550000	0.333671
	10	20550000	20575000	-0.684558
	10	20575000	20600000	-0.829354
	10	20600000	20625000	-1.10323
	10	20625000	20650000	-0.994356
	10	20650000	20675000	-0.91724
	10	20675000	20700000	0.0521101
	10	20700000	20725000	-0.177573
	10	20725000	20750000	0.149068
	10	20750000	20775000	0.0519166
	10	20775000	20800000	0.45102
	10	20800000	20825000	0.725868
	10	20825000	20850000	-0.0978567
	10	20850000	20875000	0.135068
	10	20875000	20900000	-0.0503927
	10	20900000	20925000	0.299784
	10	20925000	20950000	-0.275049
	10	20950000	20975000	-0.812373
	10	20975000	21000000	-1.22247
	10	21000000	21025000	-1.08816
	10	21025000	21050000	-1.80207
	10	21050000	21075000	-2.08424
	10	21075000	21100000	-1.99238
	10	21100000	21125000	-1.42937
	10	21125000	21150000	-1.92993
	10	21150000	21175000	-2.01943
	10	21175000	21200000	-1.96569
	10	21200000	21225000	-2.15753
	10	21225000	21250000	-1.93898
	10	21250000	21275000	-1.74091
	10	21275000	21300000	-1.57888
	10	21300000	21325000	-1.25159
	10	21325000	21350000	-0.730863
	10	21350000	21375000	-1.19986
	10	21375000	21400000	-1.46145
	10	21400000	21425000	-0.884257
	10	21425000	21450000	-0.351618
	10	21450000	21475000	-0.0601064
	10	21475000	21500000	-0.192043
	10	21500000	21525000	-0.374372
	10	21525000	21550000	-1.2062
	10	21550000	21575000	-1.03461
	10	21575000	21600000	-1.77277
	10	21600000	21625000	-1.23376
	10	21625000	21650000	-0.566694
	10	21650000	21675000	0.285518
	10	21675000	21700000	0.331751
	10	21700000	21725000	0.299434
	10	21725000	21750000	0.654535
	10	21750000	21775000	0.353691
	10	21775000	21800000	-0.0599175
	10	21800000	21825000	1.15233
	10	21825000	21850000	0.967756
	10	21850000	21875000	0.579199
	10	21875000	21900000	-0.204335
	10	21900000	21925000	-1.02695
	10	21925000	21950000	-1.67676
	10	21950000	21975000	-1.80596
	10	21975000	22000000	-2.27597
	10	22000000	22025000	-2.06355
	10	22025000	22050000	-2.15458
	10	22050000	22075000	-2.26258
	10	22075000	22100000	-2.24154
	10	22100000	22125000	-2.05375
	10	22125000	22150000	-2.41033
	10	22150000	22175000	-2.77125
	10	22175000	22200000	-2.48358
	10	22200000	22225000	-2.59593
	10	22225000	22250000	-2.38136
	10	22250000	22275000	-2.34672
	10	22275000	22300000	-2.44089
	10	22300000	22325000	-2.39942
	10	22325000	22350000	-2.22337
	10	22350000	22375000	-2.0713
	10	22375000	22400000	-2.49083
	10	22400000	22425000	-1.8543
	10	22425000	22450000	-1.96199
	10	22450000	22475000	-1.84239
	10	22475000	22500000	-2.01703
	10	22500000	22525000	-1.93155
	10	22525000	22550000	-1.86598
	10	22550000	22575000	-2.33918
	10	22575000	22600000	-2.27455
	10	22600000	22625000	-2.09401
	10	22625000	22650000	-2.10457
	10	22650000	22675000	-2.14796
	10	22675000	22700000	-2.40232
	10	22700000	22725000	-2.5119
	10	22725000	22750000	-2.53693
	10	22750000	22775000	-2.44609
	10	22775000	22800000	-2.31026
	10	22800000	22825000	-2.72704
	10	22825000	22850000	-2.2608
	10	22850000	22875000	-2.70888
	10	22875000	22900000	-2.68082
	10	22900000	22925000	-3.01553
	10	22925000	22950000	-2.97887
	10	22950000	22975000	-2.84412
	10	22975000	23000000	-2.6944
	10	23000000	23025000	-2.87827
	10	23025000	23050000	-2.97365
	10	23050000	23075000	-3.1485
	10	23075000	23100000	-3.02061
	10	23100000	23125000	-3.23399
	10	23125000	23150000	-2.8046
	10	23150000	23175000	-2.72103
	10	23175000	23200000	-2.35123
	10	23200000	23225000	-2.02071
	10	23225000	23250000	-2.14224
	10	23250000	23275000	-1.53991
	10	23275000	23300000	-0.592003
	10	23300000	23325000	0.0803769
	10	23325000	23350000	-0.265377
	10	23350000	23375000	-0.187498
	10	23375000	23400000	0.0950257
	10	23400000	23425000	0.31786
	10	23425000	23450000	0.339526
	10	23450000	23475000	0.470329
	10	23475000	23500000	-0.00106786
	10	23500000	23525000	-0.0314102
	10	23525000	23550000	-0.105583
	10	23550000	23575000	0.0800389
	10	23575000	23600000	0.148185
	10	23600000	23625000	-0.730286
	10	23625000	23650000	-0.909862
	10	23650000	23675000	-0.257407
	10	23675000	23700000	-0.530038
	10	23700000	23725000	-0.471937
	10	23725000	23750000	-0.208527
	10	23750000	23775000	-0.785291
	10	23775000	23800000	-1.17607
	10	23800000	23825000	-1.28091
	10	23825000	23850000	-1.47051
	10	23850000	23875000	-1.63109
	10	23875000	23900000	-1.50464
	10	23900000	23925000	-1.61436
	10	23925000	23950000	-2.07942
	10	23950000	23975000	-1.61358
	10	23975000	24000000	-1.65932
	10	24000000	24025000	-2.21195
	10	24025000	24050000	-2.05251
	10	24050000	24075000	-2.13105
	10	24075000	24100000	-2.05884
	10	24100000	24125000	-2.18479
	10	24125000	24150000	-2.20634
	10	24150000	24175000	-1.90004
	10	24175000	24200000	-2.10653
	10	24200000	24225000	-2.16818
	10	24225000	24250000	-2.07155
	10	24250000	24275000	-1.9502
	10	24275000	24300000	-1.96213
	10	24300000	24325000	-2.14754
	10	24325000	24350000	-2.44763
	10	24350000	24375000	-2.07699
	10	24375000	24400000	-2.19759
	10	24400000	24425000	-2.49315
	10	24425000	24450000	-2.59
	10	24450000	24475000	-2.2737
	10	24475000	24500000	-2.19032
	10	24500000	24525000	-2.35393
	10	24525000	24550000	-2.29798
	10	24550000	24575000	-2.44824
	10	24575000	24600000	-2.2396
	10	24600000	24625000	-2.32422
	10	24625000	24650000	-2.43448
	10	24650000	24675000	-2.3088
	10	24675000	24700000	-2.09806
	10	24700000	24725000	-2.37836
	10	24725000	24750000	-1.97589
	10	24750000	24775000	-2.327
	10	24775000	24800000	-2.10351
	10	24800000	24825000	-1.73945
	10	24825000	24850000	-1.93871
	10	24850000	24875000	-1.54948
	10	24875000	24900000	-1.70627
	10	24900000	24925000	-1.60793
	10	24925000	24950000	-1.59159
	10	24950000	24975000	-1.63523
	10	24975000	25000000	-2.21694
	10	25000000	25025000	-2.16322
	10	25025000	25050000	-2.19463
	10	25050000	25075000	-2.48328
	10	25075000	25100000	-2.05704
	10	25100000	25125000	-2.8506
	10	25125000	25150000	-2.52191
	10	25150000	25175000	-2.19588
	10	25175000	25200000	-2.31469
	10	25200000	25225000	-2.11066
	10	25225000	25250000	-2.35255
	10	25250000	25275000	-2.23194
	10	25275000	25300000	-2.30966
	10	25300000	25325000	-1.89781
	10	25325000	25350000	-1.62041
	10	25350000	25375000	-1.86848
	10	25375000	25400000	-1.66712
	10	25400000	25425000	-1.10313
	10	25425000	25450000	-1.31111
	10	25450000	25475000	-1.05993
	10	25475000	25500000	-1.19877
	10	25500000	25525000	-1.16883
	10	25525000	25550000	-1.55338
	10	25550000	25575000	-0.977691
	10	25575000	25600000	-0.920597
	10	25600000	25625000	-0.998595
	10	25625000	25650000	-0.430571
	10	25650000	25675000	0.0989153
	10	25675000	25700000	0.32759
	10	25700000	25725000	0.0654761
	10	25725000	25750000	0.237979
	10	25750000	25775000	-0.217793
	10	25775000	25800000	-0.0559924
	10	25800000	25825000	0.387658
	10	25825000	25850000	0.833263
	10	25850000	25875000	0.486196
	10	25875000	25900000	0.364839
	10	25900000	25925000	1.40549
	10	25925000	25950000	0.834071
	10	25950000	25975000	0.739731
	10	25975000	26000000	0.0811775
	10	26000000	26025000	0.227742
	10	26025000	26050000	-0.0494764
	10	26050000	26075000	0.545931
	10	26075000	26100000	1.1134
	10	26100000	26125000	1.31669
	10	26125000	26150000	1.11911
	10	26150000	26175000	1.38748
	10	26175000	26200000	1.15176
	10	26200000	26225000	0.863431
	10	26225000	26250000	0.671636
	10	26250000	26275000	0.550333
	10	26275000	26300000	0.817742
	10	26300000	26325000	1.10912
	10	26325000	26350000	1.92475
	10	26350000	26375000	1.8918
	10	26375000	26400000	1.54816
	10	26400000	26425000	1.60346
	10	26425000	26450000	1.68661
	10	26450000	26475000	1.44307
	10	26475000	26500000	1.24203
	10	26500000	26525000	1.69358
	10	26525000	26550000	2.05882
	10	26550000	26575000	1.74588
	10	26575000	26600000	1.75004
	10	26600000	26625000	2.09382
	10	26625000	26650000	1.50772
	10	26650000	26675000	1.95232
	10	26675000	26700000	1.64836
	10	26700000	26725000	1.33018
	10	26725000	26750000	1.4559
	10	26750000	26775000	1.14765
	10	26775000	26800000	1.1678
	10	26800000	26825000	1.30855
	10	26825000	26850000	1.1663
	10	26850000	26875000	0.426619
	10	26875000	26900000	0.022422
	10	26900000	26925000	-0.0268868
	10	26925000	26950000	-0.299396
	10	26950000	26975000	-0.242416
	10	26975000	27000000	-0.121196
	10	27000000	27025000	0.273907
	10	27025000	27050000	-0.0053835
	10	27050000	27075000	0.405439
	10	27075000	27100000	0.703359
	10	27100000	27125000	0.0629463
	10	27125000	27150000	0.0134112
	10	27150000	27175000	-0.01807
	10	27175000	27200000	-0.340882
	10	27200000	27225000	-0.0513062
	10	27225000	27250000	0.703447
	10	27250000	27275000	0.4491
	10	27275000	27300000	0.145469
	10	27300000	27325000	0.0360562
	10	27325000	27350000	0.180098
	10	27350000	27375000	0.0868536
	10	27375000	27400000	-0.602605
	10	27400000	27425000	-0.573034
	10	27425000	27450000	-0.586671
	10	27450000	27475000	-0.500224
	10	27475000	27500000	0.406989
	10	27500000	27525000	0.230439
	10	27525000	27550000	-0.0425793
	10	27550000	27575000	0.298934
	10	27575000	27600000	0.322994
	10	27600000	27625000	0.1028
	10	27625000	27650000	0.363047
	10	27650000	27675000	0.223156
	10	27675000	27700000	0.345667
	10	27700000	27725000	0.404859
	10	27725000	27750000	0.924161
	10	27750000	27775000	1.08155
	10	27775000	27800000	0.943063
	10	27800000	27825000	1.08025
	10	27825000	27850000	1.11068
	10	27850000	27875000	1.29712
	10	27875000	27900000	0.481454
	10	27900000	27925000	0.491506
	10	27925000	27950000	0.625509
	10	27950000	27975000	0.832335
	10	27975000	28000000	1.07661
	10	28000000	28025000	1.10336
	10	28025000	28050000	1.29685
	10	28050000	28075000	2.08001
	10	28075000	28100000	1.35385
	10	28100000	28125000	0.757579
	10	28125000	28150000	1.44486
	10	28150000	28175000	1.52007
	10	28175000	28200000	1.69311
	10	28200000	28225000	1.73046
	10	28225000	28250000	1.21651
	10	28250000	28275000	1.68604
	10	28275000	28300000	1.65104
	10	28300000	28325000	1.78338
	10	28325000	28350000	1.53358
	10	28350000	28375000	1.58673
	10	28375000	28400000	1.90133
	10	28400000	28425000	1.92454
	10	28425000	28450000	1.83557
	10	28450000	28475000	2.00996
	10	28475000	28500000	1.77252
	10	28500000	28525000	1.88511
	10	28525000	28550000	1.93933
	10	28550000	28575000	1.91898
	10	28575000	28600000	1.82612
	10	28600000	28625000	2.18924
	10	28625000	28650000	1.98011
	10	28650000	28675000	1.63899
	10	28675000	28700000	2.10992
	10	28700000	28725000	2.2622
	10	28725000	28750000	2.20664
	10	28750000	28775000	1.89341
	10	28775000	28800000	1.92137
	10	28800000	28825000	2.05672
	10	28825000	28850000	2.09866
	10	28850000	28875000	1.71033
	10	28875000	28900000	1.12319
	10	28900000	28925000	1.01743
	10	28925000	28950000	1.03691
	10	28950000	28975000	0.97152
	10	28975000	29000000	0.690034
	10	29000000	29025000	0.731412
	10	29025000	29050000	0.72015
	10	29050000	29075000	0.68221
	10	29075000	29100000	0.890236
	10	29100000	29125000	0.807057
	10	29125000	29150000	1.3931
	10	29150000	29175000	1.78131
	10	29175000	29200000	1.36144
	10	29200000	29225000	1.28846
	10	29225000	29250000	1.41118
	10	29250000	29275000	2.23777
	10	29275000	29300000	2.28434
	10	29300000	29325000	1.90366
	10	29325000	29350000	1.66738
	10	29350000	29375000	1.41698
	10	29375000	29400000	2.20364
	10	29400000	29425000	1.83239
	10	29425000	29450000	1.92876
	10	29450000	29475000	1.54672
	10	29475000	29500000	1.55814
	10	29500000	29525000	1.57685
	10	29525000	29550000	1.63576
	10	29550000	29575000	2.46857
	10	29575000	29600000	1.39236
	10	29600000	29625000	1.07868
	10	29625000	29650000	0.305011
	10	29650000	29675000	0.551753
	10	29675000	29700000	0.937706
	10	29700000	29725000	0.859003
	10	29725000	29750000	0.90462
	10	29750000	29775000	1.17658
	10	29775000	29800000	1.11356
	10	29800000	29825000	0.98869
	10	29825000	29850000	0.216305
	10	29850000	29875000	0.00949673
	10	29875000	29900000	-0.474341
	10	29900000	29925000	-0.4863
	10	29925000	29950000	-0.127929
	10	29950000	29975000	-0.244152
	10	29975000	30000000	-0.306045
	10	30000000	30025000	-0.0553106
	10	30025000	30050000	0.00599196
	10	30050000	30075000	0.066686
	10	30075000	30100000	0.662571
	10	30100000	30125000	1.49391
	10	30125000	30150000	1.92387
	10	30150000	30175000	1.7861
	10	30175000	30200000	2.00261
	10	30200000	30225000	1.91794
	10	30225000	30250000	1.16083
	10	30250000	30275000	1.19347
	10	30275000	30300000	0.893232
	10	30300000	30325000	1.61186
	10	30325000	30350000	-0.411791
	10	30350000	30375000	-1.65294
	10	30375000	30400000	-2.27592
	10	30400000	30425000	-2.64281
	10	30425000	30450000	-2.752
	10	30450000	30475000	-2.94106
	10	30475000	30500000	-2.66144
	10	30500000	30525000	-2.88155
	10	30525000	30550000	-3.21049
	10	30550000	30575000	-2.7322
	10	30575000	30600000	-2.71086
	10	30600000	30625000	-2.71287
	10	30625000	30650000	-2.92334
	10	30650000	30675000	-2.7896
	10	30675000	30700000	-2.88584
	10	30700000	30725000	-2.6238
	10	30725000	30750000	-2.98723
	10	30750000	30775000	-3.0202
	10	30775000	30800000	-2.61491
	10	30800000	30825000	-2.78823
	10	30825000	30850000	-2.79238
	10	30850000	30875000	-2.56914
	10	30875000	30900000	-2.6859
	10	30900000	30925000	-2.43102
	10	30925000	30950000	-2.97296
	10	30950000	30975000	-3.10849
	10	30975000	31000000	-2.6188
	10	31000000	31025000	-2.54565
	10	31025000	31050000	-2.6007
	10	31050000	31075000	-2.63019
	10	31075000	31100000	-2.44152
	10	31100000	31125000	-2.39632
	10	31125000	31150000	-2.54959
	10	31150000	31175000	-2.74102
	10	31175000	31200000	-2.61552
	10	31200000	31225000	0.187616
	10	31225000	31250000	1.33376
	10	31250000	31275000	1.94549
	10	31275000	31300000	0.759553
	10	31300000	31325000	0.502376
	10	31325000	31350000	1.13131
	10	31350000	31375000	1.02351
	10	31375000	31400000	1.6175
	10	31400000	31425000	1.17954
	10	31425000	31450000	1.83562
	10	31450000	31475000	1.40228
	10	31475000	31500000	1.37471
	10	31500000	31525000	1.37281
	10	31525000	31550000	0.860639
	10	31550000	31575000	1.01968
	10	31575000	31600000	1.49883
	10	31600000	31625000	1.41967
	10	31625000	31650000	1.36099
	10	31650000	31675000	0.810685
	10	31675000	31700000	0.138557
	10	31700000	31725000	0.31986
	10	31725000	31750000	0.367346
	10	31750000	31775000	0.424545
	10	31775000	31800000	-0.0525097
	10	31800000	31825000	-0.849561
	10	31825000	31850000	-1.26671
	10	31850000	31875000	-1.17898
	10	31875000	31900000	-1.70991
	10	31900000	31925000	-1.35594
	10	31925000	31950000	-1.67725
	10	31950000	31975000	-1.44074
	10	31975000	32000000	-1.98176
	10	32000000	32025000	-1.72218
	10	32025000	32050000	-1.89244
	10	32050000	32075000	-1.45863
	10	32075000	32100000	-1.58863
	10	32100000	32125000	-1.29445
	10	32125000	32150000	-0.908211
	10	32150000	32175000	-0.158636
	10	32175000	32200000	-0.756321
	10	32200000	32225000	-0.746629
	10	32225000	32250000	-0.568589
	10	32250000	32275000	-0.811065
	10	32275000	32300000	-1.40262
	10	32300000	32325000	-1.2203
	10	32325000	32350000	-1.29278
	10	32350000	32375000	-1.1221
	10	32375000	32400000	-1.64995
	10	32400000	32425000	-1.31177
	10	32425000	32450000	-1.42637
	10	32450000	32475000	-1.70345
	10	32475000	32500000	-1.57518
	10	32500000	32525000	-1.39418
	10	32525000	32550000	-1.43829
	10	32550000	32575000	-1.12855
	10	32575000	32600000	-1.68633
	10	32600000	32625000	-1.45411
	10	32625000	32650000	-0.765148
	10	32650000	32675000	-0.951327
	10	32675000	32700000	-1.5324
	10	32700000	32725000	-1.18045
	10	32725000	32750000	-1.66487
	10	32750000	32775000	-1.42866
	10	32775000	32800000	-1.39211
	10	32800000	32825000	-1.31917
	10	32825000	32850000	-1.4644
	10	32850000	32875000	-1.13714
	10	32875000	32900000	-1.16378
	10	32900000	32925000	-0.731648
	10	32925000	32950000	-0.631499
	10	32950000	32975000	0.502731
	10	32975000	33000000	0.599998
	10	33000000	33025000	0.625724
	10	33025000	33050000	0.35245
	10	33050000	33075000	-0.0482586
	10	33075000	33100000	-0.257575
	10	33100000	33125000	0.085349
	10	33125000	33150000	-0.55135
	10	33150000	33175000	0.173801
	10	33175000	33200000	0.0128776
	10	33200000	33225000	-1.2456
	10	33225000	33250000	-1.87921
	10	33250000	33275000	-1.64098
	10	33275000	33300000	-1.7453
	10	33300000	33325000	-1.52745
	10	33325000	33350000	-1.7212
	10	33350000	33375000	-1.94223
	10	33375000	33400000	-2.2781
	10	33400000	33425000	-1.54515
	10	33425000	33450000	-1.9757
	10	33450000	33475000	-1.73699
	10	33475000	33500000	-1.73224
	10	33500000	33525000	-1.59706
	10	33525000	33550000	-0.998907
	10	33550000	33575000	0.288095
	10	33575000	33600000	-0.245535
	10	33600000	33625000	0.122015
	10	33625000	33650000	-0.331242
	10	33650000	33675000	0.106631
	10	33675000	33700000	-0.283162
	10	33700000	33725000	-0.590717
	10	33725000	33750000	-0.878913
	10	33750000	33775000	-1.02774
	10	33775000	33800000	-0.990186
	10	33800000	33825000	-0.803867
	10	33825000	33850000	-0.981294
	10	33850000	33875000	-1.16769
	10	33875000	33900000	-1.27019
	10	33900000	33925000	-0.784996
	10	33925000	33950000	-1.32425
	10	33950000	33975000	-1.28277
	10	33975000	34000000	-1.11641
	10	34000000	34025000	-0.933576
	10	34025000	34050000	-0.888035
	10	34050000	34075000	-1.39343
	10	34075000	34100000	-0.922102
	10	34100000	34125000	-0.631352
	10	34125000	34150000	-0.792172
	10	34150000	34175000	-0.794788
	10	34175000	34200000	-0.394294
	10	34200000	34225000	-0.630781
	10	34225000	34250000	-1.15125
	10	34250000	34275000	-0.480661
	10	34275000	34300000	-0.993328
	10	34300000	34325000	-0.588698
	10	34325000	34350000	-0.667255
	10	34350000	34375000	-0.595595
	10	34375000	34400000	-0.946184
	10	34400000	34425000	-0.921157
	10	34425000	34450000	-0.609184
	10	34450000	34475000	-0.891288
	10	34475000	34500000	-0.301397
	10	34500000	34525000	-0.625313
	10	34525000	34550000	-0.0241784
	10	34550000	34575000	-0.0200679
	10	34575000	34600000	-0.0106689
	10	34600000	34625000	0.120396
	10	34625000	34650000	0.305143
	10	34650000	34675000	0.0392222
	10	34675000	34700000	-0.634573
	10	34700000	34725000	0.0406646
	10	34725000	34750000	-0.0314339
	10	34750000	34775000	0.167682
	10	34775000	34800000	-0.0794732
	10	34800000	34825000	-0.318475
	10	34825000	34850000	-0.523829
	10	34850000	34875000	-0.91508
	10	34875000	34900000	-1.5314
	10	34900000	34925000	-1.29826
	10	34925000	34950000	0
	10	34950000	34975000	-1.5297
	10	34975000	35000000	-1.67739
	10	35000000	35025000	-1.23308
	10	35025000	35050000	-1.86132
	10	35050000	35075000	-2.11096
	10	35075000	35100000	-1.92716
	10	35100000	35125000	-2.08339
	10	35125000	35150000	-2.31476
	10	35150000	35175000	-1.8982
	10	35175000	35200000	-2.22076
	10	35200000	35225000	-1.78086
	10	35225000	35250000	-1.79105
	10	35250000	35275000	-1.85524
	10	35275000	35300000	-1.91948
	10	35300000	35325000	-1.83566
	10	35325000	35350000	-1.75254
	10	35350000	35375000	-2.10828
	10	35375000	35400000	-1.56852
	10	35400000	35425000	-1.89343
	10	35425000	35450000	-1.42372
	10	35450000	35475000	-1.71263
	10	35475000	35500000	-1.86086
	10	35500000	35525000	-1.57105
	10	35525000	35550000	-1.58776
	10	35550000	35575000	-1.38073
	10	35575000	35600000	-1.30603
	10	35600000	35625000	-1.45585
	10	35625000	35650000	-1.2626
	10	35650000	35675000	-0.818517
	10	35675000	35700000	-0.740629
	10	35700000	35725000	-1.17227
	10	35725000	35750000	-0.981293
	10	35750000	35775000	-0.756672
	10	35775000	35800000	-1.14328
	10	35800000	35825000	-0.178328
	10	35825000	35850000	-1.01178
	10	35850000	35875000	-1.62697
	10	35875000	35900000	-1.96401
	10	35900000	35925000	-1.80404
	10	35925000	35950000	-2.05578
	10	35950000	35975000	-2.20733
	10	35975000	36000000	-2.20113
	10	36000000	36025000	-2.20875
	10	36025000	36050000	-2.3136
	10	36050000	36075000	-1.91426
	10	36075000	36100000	-2.43086
	10	36100000	36125000	-1.92088
	10	36125000	36150000	-2.06037
	10	36150000	36175000	-1.83232
	10	36175000	36200000	-1.7727
	10	36200000	36225000	-2.14897
	10	36225000	36250000	-1.91178
	10	36250000	36275000	-2.08789
	10	36275000	36300000	-1.55531
	10	36300000	36325000	-1.9691
	10	36325000	36350000	-1.64189
	10	36350000	36375000	-1.12048
	10	36375000	36400000	-1.19325
	10	36400000	36425000	-1.4933
	10	36425000	36450000	-1.05819
	10	36450000	36475000	-1.47285
	10	36475000	36500000	-1.21098
	10	36500000	36525000	-0.389796
	10	36525000	36550000	-0.740139
	10	36550000	36575000	-0.937385
	10	36575000	36600000	-0.976556
	10	36600000	36625000	-0.512465
	10	36625000	36650000	-0.807286
	10	36650000	36675000	-0.029075
	10	36675000	36700000	-0.533965
	10	36700000	36725000	-0.364692
	10	36725000	36750000	0.178584
	10	36750000	36775000	-0.39947
	10	36775000	36800000	-0.109353
	10	36800000	36825000	-0.554765
	10	36825000	36850000	0.0548804
	10	36850000	36875000	0.507411
	10	36875000	36900000	0.431715
	10	36900000	36925000	-0.717718
	10	36925000	36950000	-0.657619
	10	36950000	36975000	-1.46344
	10	36975000	37000000	-1.53281
	10	37000000	37025000	-1.40369
	10	37025000	37050000	-1.52571
	10	37050000	37075000	-1.49153
	10	37075000	37100000	-1.68518
	10	37100000	37125000	-1.53237
	10	37125000	37150000	-0.989127
	10	37150000	37175000	-1.25073
	10	37175000	37200000	-1.55241
	10	37200000	37225000	-1.7534
	10	37225000	37250000	-2.01527
	10	37250000	37275000	-1.85526
	10	37275000	37300000	-1.655
	10	37300000	37325000	-1.51674
	10	37325000	37350000	-1.48383
	10	37350000	37375000	-2.02582
	10	37375000	37400000	-1.0369
	11	0	25000	1.85819
	11	25000	50000	1.81276
	11	50000	75000	1.29483
	11	75000	100000	1.04536
	11	100000	125000	1.00586
	11	125000	150000	1.47326
	11	150000	175000	1.69556
	11	175000	200000	1.76649
	11	200000	225000	2.18001
	11	225000	250000	1.43779
	11	250000	275000	1.42945
	11	275000	300000	1.33577
	11	300000	325000	1.4437
	11	325000	350000	1.33493
	11	350000	375000	1.61374
	11	375000	400000	0.634602
	11	400000	425000	1.02089
	11	425000	450000	1.18772
	11	450000	475000	-0.835943
	11	475000	500000	-0.803384
	11	500000	525000	-0.234735
	11	525000	550000	1.10982
	11	550000	575000	0.656285
	11	575000	600000	0.294397
	11	600000	625000	1.00232
	11	625000	650000	0.334303
	11	650000	675000	-0.628855
	11	675000	700000	-0.973721
	11	700000	725000	-0.919167
	11	725000	750000	-1.45867
	11	750000	775000	-0.761411
	11	775000	800000	-0.71956
	11	800000	825000	-0.140532
	11	825000	850000	-0.196058
	11	850000	875000	-1.80792
	11	875000	900000	-1.65529
	11	900000	925000	-1.78459
	11	925000	950000	-2.06679
	11	950000	975000	-1.57701
	11	975000	1000000	-1.53542
	11	1000000	1025000	-1.72164
	11	1025000	1050000	-1.7321
	11	1050000	1075000	-1.71385
	11	1075000	1100000	-1.65547
	11	1100000	1125000	-1.32063
	11	1125000	1150000	-1.30901
	11	1150000	1175000	-1.6356
	11	1175000	1200000	-1.87205
	11	1200000	1225000	-1.53016
	11	1225000	1250000	-1.5065
	11	1250000	1275000	-1.5203
	11	1275000	1300000	-1.30072
	11	1300000	1325000	-0.706034
	11	1325000	1350000	-0.470249
	11	1350000	1375000	-1.21805
	11	1375000	1400000	-0.683199
	11	1400000	1425000	-0.486583
	11	1425000	1450000	-0.8585
	11	1450000	1475000	-1.21939
	11	1475000	1500000	-1.1388
	11	1500000	1525000	-1.03131
	11	1525000	1550000	-1.26864
	11	1550000	1575000	-0.99674
	11	1575000	1600000	-1.2171
	11	1600000	1625000	-0.535925
	11	1625000	1650000	-1.49946
	11	1650000	1675000	-1.25313
	11	1675000	1700000	-1.49233
	11	1700000	1725000	-1.7277
	11	1725000	1750000	-1.43032
	11	1750000	1775000	-1.41301
	11	1775000	1800000	-1.99922
	11	1800000	1825000	-1.47641
	11	1825000	1850000	-2.09043
	11	1850000	1875000	-1.4914
	11	1875000	1900000	-1.69579
	11	1900000	1925000	-1.60751
	11	1925000	1950000	-1.83787
	11	1950000	1975000	-1.61815
	11	1975000	2000000	-1.64348
	11	2000000	2025000	-1.80519
	11	2025000	2050000	-1.62106
	11	2050000	2075000	-1.63553
	11	2075000	2100000	-1.25284
	11	2100000	2125000	-1.71507
	11	2125000	2150000	-1.25792
	11	2150000	2175000	-1.81542
	11	2175000	2200000	-1.74578
	11	2200000	2225000	-1.63327
	11	2225000	2250000	-1.64222
	11	2250000	2275000	-1.39408
	11	2275000	2300000	-1.90366
	11	2300000	2325000	-1.1685
	11	2325000	2350000	-1.25656
	11	2350000	2375000	-0.895621
	11	2375000	2400000	0.205166
	11	2400000	2425000	1.06064
	11	2425000	2450000	2.4041
	11	2450000	2475000	0.852849
	11	2475000	2500000	0.22297
	11	2500000	2525000	-0.0695673
	11	2525000	2550000	-0.0885117
	11	2550000	2575000	0.323124
	11	2575000	2600000	0.371395
	11	2600000	2625000	1.15045
	11	2625000	2650000	0.521242
	11	2650000	2675000	0.604386
	11	2675000	2700000	1.00509
	11	2700000	2725000	0.869872
	11	2725000	2750000	0.728249
	11	2750000	2775000	0.229818
	11	2775000	2800000	1.26066
	11	2800000	2825000	1.03228
	11	2825000	2850000	1.22974
	11	2850000	2875000	2.1649
	11	2875000	2900000	1.59838
	11	2900000	2925000	0.908344
	11	2925000	2950000	0.983012
	11	2950000	2975000	1.37355
	11	2975000	3000000	1.69238
	11	3000000	3025000	2.14733
	11	3025000	3050000	1.55231
	11	3050000	3075000	1.99173
	11	3075000	3100000	1.3566
	11	3100000	3125000	0.726277
	11	3125000	3150000	0.814529
	11	3150000	3175000	-0.241571
	11	3175000	3200000	-0.155613
	11	3200000	3225000	-0.185482
	11	3225000	3250000	-0.274275
	11	3250000	3275000	-0.214007
	11	3275000	3300000	-0.022042
	11	3300000	3325000	-0.114948
	11	3325000	3350000	-0.0231409
	11	3350000	3375000	-0.277517
	11	3375000	3400000	0.0185986
	11	3400000	3425000	-0.518792
	11	3425000	3450000	-0.294696
	11	3450000	3475000	-0.322226
	11	3475000	3500000	-0.0884506
	11	3500000	3525000	-0.391538
	11	3525000	3550000	-0.594294
	11	3550000	3575000	-1.00769
	11	3575000	3600000	-0.993927
	11	3600000	3625000	-0.960393
	11	3625000	3650000	-0.929212
	11	3650000	3675000	-1.27334
	11	3675000	3700000	-1.27383
	11	3700000	3725000	-1.56882
	11	3725000	3750000	-1.35109
	11	3750000	3775000	-1.52808
	11	3775000	3800000	-1.5849
	11	3800000	3825000	-1.63655
	11	3825000	3850000	-1.74097
	11	3850000	3875000	-1.23749
	11	3875000	3900000	-1.4003
	11	3900000	3925000	-1.28302
	11	3925000	3950000	-1.73465
	11	3950000	3975000	-1.63671
	11	3975000	4000000	-1.51123
	11	4000000	4025000	-1.28878
	11	4025000	4050000	-1.50435
	11	4050000	4075000	-1.51402
	11	4075000	4100000	-1.64492
	11	4100000	4125000	-1.5099
	11	4125000	4150000	-1.68327
	11	4150000	4175000	-1.48444
	11	4175000	4200000	-1.64998
	11	4200000	4225000	-1.86946
	11	4225000	4250000	-1.47381
	11	4250000	4275000	-1.77612
	11	4275000	4300000	-1.38045
	11	4300000	4325000	-1.55197
	11	4325000	4350000	-1.2641
	11	4350000	4375000	-1.57063
	11	4375000	4400000	-1.34937
	11	4400000	4425000	-0.709612
	11	4425000	4450000	-0.643511
	11	4450000	4475000	-0.9134
	11	4475000	4500000	-1.03709
	11	4500000	4525000	-0.816862
	11	4525000	4550000	-0.857221
	11	4550000	4575000	-0.611523
	11	4575000	4600000	-0.268743
	11	4600000	4625000	-0.457383
	11	4625000	4650000	0.401628
	11	4650000	4675000	1.93155
	11	4675000	4700000	1.76458
	11	4700000	4725000	1.62145
	11	4725000	4750000	0.967111
	11	4750000	4775000	0.984687
	11	4775000	4800000	0.657897
	11	4800000	4825000	0.475389
	11	4825000	4850000	0.142893
	11	4850000	4875000	-0.0975114
	11	4875000	4900000	-0.587976
	11	4900000	4925000	-0.541287
	11	4925000	4950000	-0.536481
	11	4950000	4975000	-0.557909
	11	4975000	5000000	-0.472767
	11	5000000	5025000	-0.401036
	11	5025000	5050000	-0.393368
	11	5050000	5075000	-0.460338
	11	5075000	5100000	-0.260144
	11	5100000	5125000	0.339759
	11	5125000	5150000	0.303657
	11	5150000	5175000	-0.0346442
	11	5175000	5200000	-0.00060055
	11	5200000	5225000	0.111616
	11	5225000	5250000	0.988979
	11	5250000	5275000	0.79445
	11	5275000	5300000	1.68828
	11	5300000	5325000	1.48426
	11	5325000	5350000	1.90538
	11	5350000	5375000	1.5679
	11	5375000	5400000	1.59447
	11	5400000	5425000	1.7724
	11	5425000	5450000	1.00372
	11	5450000	5475000	0.932116
	11	5475000	5500000	0.769359
	11	5500000	5525000	0.878847
	11	5525000	5550000	1.19939
	11	5550000	5575000	0.950666
	11	5575000	5600000	0.587878
	11	5600000	5625000	0.115712
	11	5625000	5650000	0.406736
	11	5650000	5675000	0.857372
	11	5675000	5700000	1.0318
	11	5700000	5725000	1.04311
	11	5725000	5750000	1.77173
	11	5750000	5775000	0.321851
	11	5775000	5800000	-0.614089
	11	5800000	5825000	-0.556327
	11	5825000	5850000	-0.979676
	11	5850000	5875000	-1.26333
	11	5875000	5900000	-0.83109
	11	5900000	5925000	-0.937917
	11	5925000	5950000	-1.31867
	11	5950000	5975000	-1.11862
	11	5975000	6000000	-1.02456
	11	6000000	6025000	-1.4277
	11	6025000	6050000	-1.04651
	11	6050000	6075000	-0.734107
	11	6075000	6100000	0.40883
	11	6100000	6125000	0.562392
	11	6125000	6150000	0.933003
	11	6150000	6175000	1.85561
	11	6175000	6200000	0.223629
	11	6200000	6225000	-0.767034
	11	6225000	6250000	-1.2236
	11	6250000	6275000	-0.893249
	11	6275000	6300000	-1.27012
	11	6300000	6325000	-1.35522
	11	6325000	6350000	-1.54929
	11	6350000	6375000	-1.21932
	11	6375000	6400000	-0.795244
	11	6400000	6425000	-0.808424
	11	6425000	6450000	-1.37225
	11	6450000	6475000	-0.962072
	11	6475000	6500000	-1.34387
	11	6500000	6525000	-1.33809
	11	6525000	6550000	-1.57987
	11	6550000	6575000	-1.38215
	11	6575000	6600000	-1.38561
	11	6600000	6625000	-1.09745
	11	6625000	6650000	-0.604388
	11	6650000	6675000	-0.110259
	11	6675000	6700000	-0.0277164
	11	6700000	6725000	0.248218
	11	6725000	6750000	0.539932
	11	6750000	6775000	0.541742
	11	6775000	6800000	0.753004
	11	6800000	6825000	1.24524
	11	6825000	6850000	1.29282
	11	6850000	6875000	0.734226
	11	6875000	6900000	0.330839
	11	6900000	6925000	0.842314
	11	6925000	6950000	1.38067
	11	6950000	6975000	1.39062
	11	6975000	7000000	1.47665
	11	7000000	7025000	1.31587
	11	7025000	7050000	1.0838
	11	7050000	7075000	0.957879
	11	7075000	7100000	0.352619
	11	7100000	7125000	0.537815
	11	7125000	7150000	1.33169
	11	7150000	7175000	0.740039
	11	7175000	7200000	0.732482
	11	7200000	7225000	0.631089
	11	7225000	7250000	1.46826
	11	7250000	7275000	1.00148
	11	7275000	7300000	1.40873
	11	7300000	7325000	1.40686
	11	7325000	7350000	1.07567
	11	7350000	7375000	0.957462
	11	7375000	7400000	0.845411
	11	7400000	7425000	0.109903
	11	7425000	7450000	0.0790787
	11	7450000	7475000	0.939555
	11	7475000	7500000	1.15776
	11	7500000	7525000	1.38839
	11	7525000	7550000	1.57025
	11	7550000	7575000	1.02809
	11	7575000	7600000	0.87168
	11	7600000	7625000	1.15549
	11	7625000	7650000	0.972157
	11	7650000	7675000	1.05424
	11	7675000	7700000	1.08671
	11	7700000	7725000	1.11036
	11	7725000	7750000	1.22698
	11	7750000	7775000	1.00313
	11	7775000	7800000	0.918216
	11	7800000	7825000	1.14804
	11	7825000	7850000	1.43889
	11	7850000	7875000	1.64515
	11	7875000	7900000	1.53519
	11	7900000	7925000	0.999202
	11	7925000	7950000	1.11612
	11	7950000	7975000	1.43407
	11	7975000	8000000	1.13097
	11	8000000	8025000	0.917023
	11	8025000	8050000	1.60126
	11	8050000	8075000	1.37108
	11	8075000	8100000	1.6345
	11	8100000	8125000	1.30272
	11	8125000	8150000	0.791905
	11	8150000	8175000	1.06228
	11	8175000	8200000	0.711174
	11	8200000	8225000	0.993956
	11	8225000	8250000	1.1065
	11	8250000	8275000	0.679074
	11	8275000	8300000	0.761798
	11	8300000	8325000	1.17135
	11	8325000	8350000	0.72755
	11	8350000	8375000	0.218952
	11	8375000	8400000	0.575122
	11	8400000	8425000	0.282212
	11	8425000	8450000	0.122426
	11	8450000	8475000	-0.1364
	11	8475000	8500000	-0.10015
	11	8500000	8525000	0.199554
	11	8525000	8550000	0.086145
	11	8550000	8575000	-0.125063
	11	8575000	8600000	0.238131
	11	8600000	8625000	0.0295907
	11	8625000	8650000	0.586167
	11	8650000	8675000	1.48782
	11	8675000	8700000	1.5998
	11	8700000	8725000	1.6226
	11	8725000	8750000	1.93838
	11	8750000	8775000	1.51588
	11	8775000	8800000	1.65572
	11	8800000	8825000	1.48996
	11	8825000	8850000	1.58667
	11	8850000	8875000	1.59823
	11	8875000	8900000	1.82451
	11	8900000	8925000	1.2896
	11	8925000	8950000	1.81812
	11	8950000	8975000	1.38177
	11	8975000	9000000	1.02933
	11	9000000	9025000	1.51241
	11	9025000	9050000	1.50206
	11	9050000	9075000	1.44031
	11	9075000	9100000	1.54525
	11	9100000	9125000	1.7389
	11	9125000	9150000	1.5764
	11	9150000	9175000	1.95594
	11	9175000	9200000	1.47754
	11	9200000	9225000	1.21834
	11	9225000	9250000	0.87395
	11	9250000	9275000	0.550264
	11	9275000	9300000	0.161651
	11	9300000	9325000	0.303569
	11	9325000	9350000	-0.0529352
	11	9350000	9375000	-0.628225
	11	9375000	9400000	-0.0934206
	11	9400000	9425000	-0.212467
	11	9425000	9450000	-0.0145791
	11	9450000	9475000	0.478405
	11	9475000	9500000	1.23024
	11	9500000	9525000	1.21273
	11	9525000	9550000	1.31169
	11	9550000	9575000	1.02881
	11	9575000	9600000	1.55722
	11	9600000	9625000	1.46868
	11	9625000	9650000	1.39551
	11	9650000	9675000	1.1013
	11	9675000	9700000	1.29922
	11	9700000	9725000	0.838144
	11	9725000	9750000	1.09696
	11	9750000	9775000	1.09722
	11	9775000	9800000	0.814008
	11	9800000	9825000	0.714169
	11	9825000	9850000	1.31109
	11	9850000	9875000	0.569384
	11	9875000	9900000	0.0883844
	11	9900000	9925000	-0.480739
	11	9925000	9950000	-0.556884
	11	9950000	9975000	-0.720062
	11	9975000	10000000	-0.815385
	11	10000000	10025000	-0.489309
	11	10025000	10050000	-0.403762
	11	10050000	10075000	0.235774
	11	10075000	10100000	-0.0104673
	11	10100000	10125000	-0.748283
	11	10125000	10150000	-0.739293
	11	10150000	10175000	-0.83274
	11	10175000	10200000	-0.783457
	11	10200000	10225000	-0.824262
	11	10225000	10250000	-0.837976
	11	10250000	10275000	-1.07211
	11	10275000	10300000	-0.890158
	11	10300000	10325000	-1.436
	11	10325000	10350000	-1.04637
	11	10350000	10375000	-0.710155
	11	10375000	10400000	-0.644433
	11	10400000	10425000	0.103155
	11	10425000	10450000	0.0581149
	11	10450000	10475000	0.371556
	11	10475000	10500000	0.603176
	11	10500000	10525000	0.788907
	11	10525000	10550000	0.405883
	11	10550000	10575000	0.524891
	11	10575000	10600000	0.300048
	11	10600000	10625000	0.527547
	11	10625000	10650000	0.646548
	11	10650000	10675000	0.196418
	11	10675000	10700000	-0.307586
	11	10700000	10725000	-0.245305
	11	10725000	10750000	-0.547532
	11	10750000	10775000	-0.0991143
	11	10775000	10800000	0.274448
	11	10800000	10825000	0.717542
	11	10825000	10850000	0.703006
	11	10850000	10875000	1.41717
	11	10875000	10900000	0.977567
	11	10900000	10925000	1.23641
	11	10925000	10950000	0.994744
	11	10950000	10975000	0.752784
	11	10975000	11000000	0.832547
	11	11000000	11025000	0.85042
	11	11025000	11050000	0.767086
	11	11050000	11075000	0.616525
	11	11075000	11100000	0.191949
	11	11100000	11125000	-0.00598883
	11	11125000	11150000	-0.0351654
	11	11150000	11175000	0.629838
	11	11175000	11200000	0.570966
	11	11200000	11225000	-0.147074
	11	11225000	11250000	-0.237227
	11	11250000	11275000	-0.485186
	11	11275000	11300000	-0.477231
	11	11300000	11325000	-0.572172
	11	11325000	11350000	-0.647292
	11	11350000	11375000	-0.424389
	11	11375000	11400000	-0.509399
	11	11400000	11425000	0.0733388
	11	11425000	11450000	-0.157568
	11	11450000	11475000	-0.207411
	11	11475000	11500000	0.256429
	11	11500000	11525000	0.913405
	11	11525000	11550000	1.50595
	11	11550000	11575000	1.60611
	11	11575000	11600000	1.47401
	11	11600000	11625000	1.17195
	11	11625000	11650000	1.16855
	11	11650000	11675000	0.946148
	11	11675000	11700000	0.791988
	11	11700000	11725000	0.685
	11	11725000	11750000	-0.191855
	11	11750000	11775000	-0.0326976
	11	11775000	11800000	-0.171753
	11	11800000	11825000	0.337055
	11	11825000	11850000	0.26789
	11	11850000	11875000	-0.563919
	11	11875000	11900000	-1.00481
	11	11900000	11925000	-0.90819
	11	11925000	11950000	-0.80789
	11	11950000	11975000	-0.868202
	11	11975000	12000000	-0.467608
	11	12000000	12025000	-0.218195
	11	12025000	12050000	1.20841
	11	12050000	12075000	1.20022
	11	12075000	12100000	0.821083
	11	12100000	12125000	0.843366
	11	12125000	12150000	0.823166
	11	12150000	12175000	0.659001
	11	12175000	12200000	0.538888
	11	12200000	12225000	0.0650544
	11	12225000	12250000	-0.36149
	11	12250000	12275000	-0.50279
	11	12275000	12300000	-0.764113
	11	12300000	12325000	-0.722436
	11	12325000	12350000	-0.809684
	11	12350000	12375000	-0.804009
	11	12375000	12400000	-0.884678
	11	12400000	12425000	-0.889713
	11	12425000	12450000	-0.444521
	11	12450000	12475000	-0.696262
	11	12475000	12500000	-0.595248
	11	12500000	12525000	-0.427669
	11	12525000	12550000	-0.264505
	11	12550000	12575000	-0.156622
[truncated: 37,394 more rows]
